# Supplementary material for: Role of blood metabolites in mediating the effect of gut microbiome on the mutated-RAS/BRAF metastatic colorectal cancer-specific survival
Source: Int J Colorectal Dis. 2024 Jul 24;39(1):116. doi: 10.1007/s00384-024-04686-9 (PMC11269474; doi:10.1007/s00384-024-04686-9)
Supplement: Supplementary file 2 — Supplementary file2 (XLSX 463 KB) [file 384_2024_4686_MOESM2_ESM.xlsx]

## Sheet: Table S1
Supplementary Table 1. STROBE-MR Checklist. (Skrivankova et al., 2021)
Item No.	Section	Checklist item	Manuscript section and paragraph
Title and abstract
1	Title and abstract	Indicate mendelian randomization (MR) as the study’s design in the title and/or the abstract if that is a main purpose of the study.	Title and abstract
Introduction
2	Background	Explain the scientific background and rationale for the reported study. What is the exposure? Is a potential causal relationship between exposure and outcome plausible? Justify why MR is a helpful method to address the study question.	Introduction, paragraphs 1-3
3	Objectives	State specific objectives clearly, including prespecified causal hypotheses (if any). State that MR is a method that, under specific assumptions, intends to estimate causal effects.	Introduction, paragraph 4
Methods
4	Study design and data sources	Present key elements of the study design early in the article. Consider including a table listing sources of data for all phases of the study. For each data source contributing to the analysis, describe the following:
	a	Setting: Describe the study design and the underlying population, if possible. Describe the setting, locations, and relevant dates, including periods of recruitment, exposure, follow-up, and data collection, when available.	Methods, "Study design" and "Data source" section
	b	Participants: Report the eligibility criteria and the sources and methods of selection of participants. Report the sample size and whether any power or sample size calculations were carried out prior to the main analysis.	Methods, "Data Sources"
	c	Describe measurement, quality control, and selection of genetic variants.	Methods, "Selection of genetic variants" section
	d	For each exposure, outcome, and other relevant variables, describe methods of assessment and diagnostic criteria for diseases.	Methods, "Data Sources" section
	e	Provide details of ethics committee approval and participant informed consent, if relevant.	N/A
5	Assumptions	Explicitly state the 3 core instrumental variable (IV) assumptions for the main analysis (relevance, independence, and exclusion restriction), as well assumptions for any additional or sensitivity analysis.	Methods, "Selection of genetic variants"
6	Statistical methods: main analysis	Describe statistical methods and statistics used.
	a	Describe how quantitative variables were handled in the analyses (ie, scale, units, model).	Methods, "MR analysis" sections
	b	Describe how genetic variants were handled in the analyses and, if applicable, how their weights were selected.	Methods, "Selection of genetic variants" sections
	c	Describe the MR estimator (eg, 2-stage least squares, Wald ratio) and related statistics. Detail the included covariates and, in case of 2-sample MR, whether the same covariate set was used for adjustment in the 2 samples.	Methods, "MR analysis" sections
	d	Explain how missing data were addressed.	N/A
	e	If applicable, indicate how multiple testing was addressed.	Methods, "MR analysis" sections
7	Assessment of assumptions	Describe any methods or prior knowledge used to assess the assumptions or justify their validity.	N/A
8	Sensitivity analyses and additional analyses	Describe any sensitivity analyses or additional analyses performed (eg, comparison of effect estimates from different approaches, independent replication, bias analytic techniques, validation of instruments, simulations).	Methods, "Statistical analysis" sections
9	Software and preregistration
	a	Name statistical software and package(s), including version and settings used.	Methods, "Sensitivity analysis" sections
	b	State whether the study protocol and details were preregistered (as well as when and where).	N/A
Results
10	Descriptive data
	a	Report the numbers of individuals at each stage of included studies and reasons for exclusion. Consider use of a flow diagram.	N/A
	b	Report summary statistics for phenotypic exposure(s), outcome(s), and other relevant variables (eg, means, SDs, proportions).	N/A
	c	If the data sources include meta-analyses of previous studies, provide the assessments of heterogeneity across these studies.	N/A
	d	For 2-sample MR: i. Provide justification of the similarity of the genetic variant–exposure associations between the exposure and outcome samples. ii. Provide information on the number of individuals who overlap between the exposure and outcome studies.	N/A
11	Main results
	a	Report the associations between genetic variant and exposure and between genetic variant and outcome, preferably on an interpretable scale.	Table S3,S7,S10
	b	Report MR estimates of the relationship between exposure and outcome and the measures of uncertainty from the MR analysis, on an interpretable scale, such as odds ratio or relative risk per SD difference.	Results,"Association between the gut microbiome and M-mCRC-specific survival","Association between plasma metabolite/metabolite ratio and M-mCRC-specific survival","Association between the gut microbiome and plasma metabolite/metabolite ratio based on M-mCRC","Independent effects of gut microbiome-metabolite/metabolite ratios on M-mCRC-specific survival" sections.Table 1,2,3,S2,S5,S6,S9
	c	If relevant, consider translating estimates of relative risk into absolute risk for a meaningful time period.	N/A
	d	Consider plots to visualize results (eg, forest plot, scatterplot of associations between genetic variants and outcome vs between genetic variants and exposure).	Supplementary Figure 1-25
12	Assessment of assumptions
	a	Report the assessment of the validity of the assumptions.	Results
	b	Report any additional statistics (eg, assessments of heterogeneity across genetic variants, such as I2, Q statistic, or E-value).	Results,Table S4,S8,S11
13	Sensitivity analyses and additional analyses
	a	Report any sensitivity analyses to assess the robustness of the main results to violations of the assumptions.	Results
	b	Report results from other sensitivity analyses or additional analyses.	Results
	c	Report any assessment of the direction of the causal relationship (eg, bidirectional MR).	Results
	d	When relevant, report and compare with estimates from non-MR analyses.	N/A
	e	Consider additional plots to visualize results (eg, leave-one-out analyses).	Supplementary Figure 1-25
Discussion
14	Key results	Summarize key results with reference to study objectives.	Discussion, paragraph 1
15	Limitations	Discuss limitations of the study, taking into account the validity of the IV assumptions, other sources of potential bias, and imprecision. Discuss both direction and magnitude of any potential bias and any efforts to address them.	Discussion, paragraph 8
16	Interpretation
	a	Meaning: Give a cautious overall interpretation of results in the context of their limitations and in comparison with other studies.	Discussion, paragraph 2-7
	b	Mechanism: Discuss underlying biological mechanisms that could drive a potential causal relationship between the investigated exposure and the outcome, and whether the gene-environment equivalence assumption is reasonable. Use causal language carefully, clarifying that IV estimates may provide causal effects only under certain assumptions.	Discussion, paragraph 2-7
	c	Clinical relevance: Discuss whether the results have clinical or public policy relevance, and to what extent they inform effect sizes of possible interventions.	Discussion, paragraph 2-7
17	Generalizability	Discuss the generalizability of the study results (a) to other populations, (b) across other exposure periods/timings, and (c) across other levels of exposure.	N/A
Other Information
18	Funding	Describe sources of funding and the role of funders in the present study and, if applicable, sources of funding for the databases and original study or studies on which the present study is based.	Funding section
19	Data and data sharing	Provide the data used to perform all analyses or report where and how the data can be accessed, and reference these sources in the article. Provide the statistical code needed to reproduce the results in the article or report whether the code is publicly accessible and, if so, where.	Availability of data and materials section
20	Conflicts of interest	All authors should declare all potential conflicts of interest.	Conflicts of interest section
Reference: Skrivankova, V.W., Richmond, R.C., Woolf, B.A.R., Yarmolinsky, J., Davies, N.M., Swanson, S.A., et al. (2021). Strengthening the Reporting of Observational Studies in Epidemiology Using Mendelian Randomization: The STROBE-MR Statement. JAMA 326, 1614-1621. doi: 10.1001/jama.2021.18236

## Sheet: TableS2
Supplementary Table 2. Preliminary MR results of 187 gut microbiota-outcome associations
id	pvalue
class.Actinobacteria.id.419	0.291706
class.Alphaproteobacteria.id.2379	0.0116814
class.Bacilli.id.1673	0.158587
class.Bacteroidia.id.912	0.0742959
class.Betaproteobacteria.id.2867	0.786588
class.Clostridia.id.1859	0.857633
class.Coriobacteriia.id.809	0.837463
class.Deltaproteobacteria.id.3087	0.785002
class.Erysipelotrichia.id.2147	0.818668
class.Gammaproteobacteria.id.3303	0.702173
class.Lentisphaeria.id.2250	0.672439
class.Melainabacteria.id.1589	0.685607
class.Methanobacteria.id.119	0.356032
class.Mollicutes.id.3920	0.881596
class.Negativicutes.id.2164	0.942656
class.Verrucomicrobiae.id.4029	0.478369
family.Actinomycetaceae.id.421	0.665563
family.Alcaligenaceae.id.2875	0.929185
family.Bacteroidaceae.id.917	0.102164
family.BacteroidalesS24.7group.id.11173	0.549767
family.Bifidobacteriaceae.id.433.csv	0.497182
family.Christensenellaceae.id.1866	0.128831
family.Clostridiaceae1.id.1869	0.816806
family.ClostridialesvadinBB60group.id.11286	0.803801
family.Coriobacteriaceae.id.811	0.837463
family.Defluviitaleaceae.id.1924	0.884488
family.Desulfovibrionaceae.id.3169	0.784741
family.Enterobacteriaceae.id.3469	0.713512
family.Erysipelotrichaceae.id.2149	0.818668
family.FamilyXI.id.1936	0.736819
family.FamilyXIII.id.1957	0.427652
family.Lachnospiraceae.id.1987	0.776294
family.Lactobacillaceae.id.1836	0.252825
family.Methanobacteriaceae.id.121	0.356032
family.Oxalobacteraceae.id.2966	0.0453522
family.Pasteurellaceae.id.3689	0.0602416
family.Peptococcaceae.id.2024	0.26557
family.Peptostreptococcaceae.id.2042	0.781845
family.Porphyromonadaceae.id.943	0.474449
family.Prevotellaceae.id.960	0.886374
family.Rhodospirillaceae.id.2717	0.59054
family.Rikenellaceae.id.967	0.964238
family.Ruminococcaceae.id.2050	0.1657
family.Streptococcaceae.id.1850	0.747559
family.Veillonellaceae.id.2172	0.00040867
family.Verrucomicrobiaceae.id.4036	0.478448
family.Victivallaceae.id.2255	0.592106
genus.Clostridiuminnocuumgroup.id.14397	0.60234
genus.Eubacteriumbrachygroup.id.11296	0.266753
genus.Eubacteriumcoprostanoligenesgroup.id.11375	0.913276
genus.Eubacteriumeligensgroup.id.14372	0.00355108
genus.Eubacteriumhalliigroup.id.11338	0.0213116
genus.Eubacteriumnodatumgroup.id.11297	0.0390647
genus.Eubacteriumruminantiumgroup.id.11340	0.413662
genus.Eubacteriumventriosumgroup.id.11341	0.293907
genus.Eubacteriumxylanophilumgroup.id.14375	0.323526
genus.Ruminococcusgauvreauiigroup.id.11342	0.152603
genus.Ruminococcusgnavusgroup.id.14376	0.790851
genus.Ruminococcustorquesgroup.id.14377	0.700705
genus.Actinomyces.id.423	0.517038
genus.Adlercreutzia.id.812	0.720381
genus.Akkermansia.id.4037	0.477624
genus.Alistipes.id.968	0.687037
genus.Allisonella.id.2174	0.971442
genus.Alloprevotella.id.961	0.448086
genus.Anaerofilum.id.2053	0.598937
genus.Anaerostipes.id.1991	0.645177
genus.Anaerotruncus.id.2054	0.497902
genus.Bacteroides.id.918	0.102164
genus.Barnesiella.id.944	0.70413
genus.Bifidobacterium.id.436	0.46668
genus.Bilophila.id.3170	0.775584
genus.Blautia.id.1992	0.803363
genus.Butyricicoccus.id.2055	0.841684
genus.Butyricimonas.id.945	0.276423
genus.Butyrivibrio.id.1993	0.0252359
genus.CandidatusSoleaferrea.id.11350	0.876196
genus.Catenibacterium.id.2153	0.00791051
genus.ChristensenellaceaeR.7group.id.11283	0.758647
genus.Collinsella.id.815	0.899125
genus.Coprobacter.id.949	0.397471
genus.Coprococcus1.id.11301	0.214517
genus.Coprococcus2.id.11302	0.884337
genus.Coprococcus3.id.11303	0.757634
genus.DefluviitaleaceaeUCG011.id.11287	0.776578
genus.Desulfovibrio.id.3173	0.198839
genus.Dialister.id.218	0.246387
genus.Dorea.id.1997	0.201174
genus.Eisenbergiella.id.11304	0.347899
genus.Enterorhabdus.id.820	0.0779375
genus.Erysipelatoclostridium.id.11381	0.900307
genus.ErysipelotrichaceaeUCG003.id.11384	0.2002
genus.Escherichia.Shigella.id.3504	0.553654
genus.Faecalibacterium.id.2057	0.0471959
genus.FamilyXIIIAD3011group.id.11293	0.292197
genus.FamilyXIIIUCG001.id.11294	0.236962
genus.Flavonifractor.id.2059	0.84915
genus.Fusicatenibacter.id.11305	0.745644
genus.Gordonibacter.id.821	0.805115
genus.Haemophilus.id.3698	0.462363
genus.Holdemanella.id.11393	0.329259
genus.Holdemania.id.2157	0.713249
genus.Howardella.id.2000	0.746812
genus.Hungatella.id.11306	0.986826
genus.Intestinibacter.id.11345	0.471494
genus.Intestinimonas.id.2062	0.393674
genus.Lachnoclostridium.id.11308	0.30208
genus.Lachnospira.id.2004	0.0591572
genus.LachnospiraceaeFCS020group.id.11314	0.616
genus.LachnospiraceaeNC2004group.id.11316	0.171839
genus.LachnospiraceaeND3007group.id.11317	0.669433
genus.LachnospiraceaeNK4A136group.id.11319	0.889793
genus.LachnospiraceaeUCG001.id.11321	0.713842
genus.LachnospiraceaeUCG004.id.11324	0.713498
genus.LachnospiraceaeUCG008.id.11328	0.414705
genus.LachnospiraceaeUCG010.id.11330	0.335413
genus.Lactobacillus.id.1837	0.531991
genus.Lactococcus.id.1851	0.293243
genus.Marvinbryantia.id.2005	0.34088
genus.Methanobrevibacter.id.123	0.533195
genus.Odoribacter.id.952	0.338602
genus.Olsenella.id.822	0.0102247
genus.Oscillibacter.id.2063	0.467308
genus.Oxalobacter.id.2978	0.0453522
genus.Parabacteroides.id.954	0.123755
genus.Paraprevotella.id.962	0.620015
genus.Parasutterella.id.2892	0.172667
genus.Peptococcus.id.2037	0.679014
genus.Phascolarctobacterium.id.2168	0.276984
genus.Prevotella7.id.11182	0.901397
genus.Prevotella9.id.11183	0.0531902
genus.RikenellaceaeRC9gutgroup.id.11191	0.831899
genus.Romboutsia.id.11347	0.683482
genus.Roseburia.id.2012	0.357971
genus.Ruminiclostridium5.id.11355	0.00523128
genus.Ruminiclostridium6.id.11356	0.892558
genus.Ruminiclostridium9.id.11357	0.782847
genus.RuminococcaceaeUCG002.id.11360	0.974127
genus.RuminococcaceaeUCG003.id.11361	0.814067
genus.RuminococcaceaeUCG004.id.11362	0.307325
genus.RuminococcaceaeUCG005.id.11363	0.649591
genus.RuminococcaceaeUCG009.id.11366	0.986754
genus.RuminococcaceaeUCG011.id.11368	0.500265
genus.RuminococcaceaeUCG013.id.11370	0.93627
genus.RuminococcaceaeUCG014.id.11371	0.119505
genus.Ruminococcus1.id.11373	0.0156382
genus.Ruminococcus2.id.11374	0.118827
genus.Sellimonas.id.14369	0.893968
genus.Senegalimassilia.id.11160	0.0671316
genus.Slackia.id.825	0.962794
genus.Streptococcus.id.1853	0.726436
genus.Subdoligranulum.id.2070	0.839314
genus.Sutterella.id.2896	0.583892
genus.Terrisporobacter.id.11348	0.802499
genus.Turicibacter.id.2162	0.779589
genus.Tyzzerella3.id.11335	0.546394
genus.Veillonella.id.2198	0.50646
genus.Victivallis.id.2256	0.831722
order.Actinomycetales.id.420	0.667199
order.Bacillales.id.1674	0.376471
order.Bacteroidales.id.913	0.0742959
order.Bifidobacteriales.id.432	0.497182
order.Burkholderiales.id.2874	0.788181
order.Clostridiales.id.1863	0.857074
order.Coriobacteriales.id.810	0.837463
order.Desulfovibrionales.id.3156	0.78732
order.Enterobacteriales.id.3468	0.713512
order.Erysipelotrichales.id.2148	0.818668
order.Gastranaerophilales.id.1591	0.545144
order.Lactobacillales.id.1800	0.174128
order.Methanobacteriales.id.120	0.356032
order.MollicutesRF9.id.11579	0.217094
order.NB1n.id.3953	0.468985
order.Pasteurellales.id.3688	0.0602416
order.Rhodospirillales.id.2667	0.451104
order.Selenomonadales.id.2165	0.942656
order.Verrucomicrobiales.id.4030	0.478369
order.Victivallales.id.2254	0.672439
phylum.Actinobacteria.id.400	0.512957
phylum.Bacteroidetes.id.905	0.0746216
phylum.Cyanobacteria.id.1500	0.118693
phylum.Euryarchaeota.id.55	0.937482
phylum.Firmicutes.id.1672	0.219613
phylum.Lentisphaerae.id.2238	0.672818
phylum.Proteobacteria.id.2375	0.00326457
phylum.Tenericutes.id.3919	0.881596
phylum.Verrucomicrobia.id.3982	0.469662

## Sheet: Table S3
Supplementary Table 3. SNPs used as IVs from gut microbiome to outcome and results of MR Steiger direction test.
Classification	Bacterial traits	SNP	EA	OA	EAF	R2 (%)	F	gut microbiota			Overall survival in mutated-RAS/BRAF metastatic colorectal cancer			rsq.exposure	rsq.outcome	steiger_dir*	steiger_pval
								Beta	SE	P-value	Beta	SE	P-value
family	Oxalobacteraceae.id.2966	rs4428215	G	A	0.21	0.57366	29.8005	0.12561	0.0230053	4.88e-08	0.155476	0.0776846	0.0453522	0.00573881	0.00275102	TRUE	0.43092
	Veillonellaceae.id.2172	rs12741784	C	T	0.366	0.170822	27.1473	-0.0621452	0.0119266	1.28e-07	-0.0460419	0.0655712	0.482575	0.00170844	0.000339443	TRUE	0.403111
		rs1442060	G	A	0.4906	0.131379	21.0141	-0.0514024	0.0112125	4.51e-06	-0.14702	0.0630783	0.0197661	0.00131396	0.0037274	FALSE	0.364498
		rs2561116	T	G	0.0916	0.124783	19.9578	-0.083617	0.0187159	7.89e-06	-0.1801	0.107858	0.0949623	0.00124799	0.00191655	FALSE	0.757531
		rs9345168	C	A	0.4978	0.126326	20.2049	0.0509102	0.0113253	8.49e-06	0.152759	0.0603882	0.0114189	0.00126342	0.00438764	FALSE	0.261661
genus	Eubacteriumeligensgroup.id.14372	rs2200429	A	G	0.0922	0.135674	20.0514	-0.0888825	0.0198479	5.3e-06	0.218983	0.103478	0.0343255	0.00135693	0.00307483	FALSE	0.497739
		rs6923695	T	G	0.0803	0.156784	20.2396	0.103268	0.0229524	4.87e-06	-0.240141	0.11964	0.0447279	0.00156808	0.00276703	FALSE	0.637922
	Eubacteriumhalliigroup.id.11338	rs10798999	C	T	0.2116	0.135867	22.5288	0.0601661	0.0126752	2.61e-06	0.0435185	0.0733909	0.553202	0.00135883	0.000242098	TRUE	0.436183
		rs78056098	G	T	0.3672	0.11994	19.8931	-0.0507411	0.0113758	8.29e-06	-0.0585377	0.0648887	0.366991	0.00119954	0.000560173	TRUE	0.688492
		rs949971	T	G	0.373	0.130496	21.6436	-0.0540164	0.0116101	3.29e-06	-0.164899	0.0647442	0.0108677	0.00130511	0.00444764	FALSE	0.262958
	Eubacteriumnodatumgroup.id.11297	rs10458299	T	C	0.0813	0.608115	20.0009	-0.187753	0.041969	8.37e-06	-0.214315	0.113779	0.0596194	0.00608485	0.00243753	TRUE	0.362063
		rs11006576	A	G	0.5014	0.605327	20.0548	-0.110167	0.024593	7.99e-06	0.0356879	0.0632652	0.572686	0.00605692	0.000219104	TRUE	0.0449596
		rs34297067	A	G	0.1674	0.907593	29.941	-0.186907	0.0341475	6.6e-08	-0.0836467	0.0809112	0.301226	0.00908143	0.000735519	TRUE	0.0299978
		rs61841040	G	T	0.1501	0.666479	22.0944	0.160621	0.0341609	3.56e-06	0.212524	0.0831315	0.0105736	0.00666881	0.00448093	TRUE	0.638472
		rs7880204	T	C	0.2624	0.626459	20.753	-0.125454	0.0275303	6.84e-06	-0.0397121	0.0712736	0.577405	0.00626837	0.000213761	TRUE	0.0400041
	Butyrivibrio.id.1993	rs1007475	G	T	0.2915	0.583036	20.4086	0.118065	0.0261271	7.92e-06	-0.0702211	0.0674096	0.297547	0.00583369	0.000746793	TRUE	0.115455
		rs11761679	T	C	0.1635	0.661038	23.1572	0.154775	0.0321539	2.2e-06	-0.210299	0.0847414	0.0130776	0.00661415	0.00422354	TRUE	0.599133
		rs17163238	G	A	0.1999	0.593876	20.7904	0.140987	0.0309117	5.51e-06	-0.0693921	0.0794805	0.382625	0.00594215	0.000524692	TRUE	0.0821298
		rs75299367	C	T	0.0601	0.60006	20.99	-0.20292	0.0442786	4.51e-06	0.0294844	0.12912	0.819376	0.00600403	3.59096e-05	TRUE	0.0218824
		rs77356209	T	C	0.0622	0.592401	20.1246	0.216874	0.0483299	6.66e-06	-0.0308547	0.122594	0.801287	0.0059275	4.36231e-05	TRUE	0.0246346
	Catenibacterium.id.2153	rs212393	G	A	0.3106	0.68476	22.3185	-0.135254	0.0286209	3.62e-06	-0.184886	0.069614	0.00791051	0.0068518	0.00483438	TRUE	0.673244
	Faecalibacterium.id.2057	rs1271565	C	T	0.2615	0.131336	23.1929	-0.0576251	0.0119649	1.3e-06	-0.114409	0.0705028	0.104641	0.00131351	0.00181032	FALSE	0.817131
		rs9536330	T	C	0.4041	0.110628	20.0237	-0.048317	0.010797	5.33e-06	-0.0759	0.0651587	0.24408	0.0011064	0.000933613	TRUE	0.920874
	Olsenella.id.822	rs2759329	G	A	0.396	0.583552	21.9353	-0.111131	0.0237218	3.43e-06	-0.103004	0.0629518	0.101791	0.00583863	0.00184045	TRUE	0.276905
		rs6046522	C	T	0.277	0.556758	20.7322	0.122938	0.0269928	4.48e-06	0.0634096	0.0672399	0.345663	0.00557057	0.000612101	TRUE	0.106249
		rs72691585	C	A	0.0508	0.737606	22.8574	-0.249079	0.0520814	2.95e-06	-0.274602	0.144567	0.0575013	0.00738082	0.00247871	TRUE	0.254445
	Oxalobacter.id.2978	rs4428215	G	A	0.21	0.617658	28.9183	0.130293	0.0242237	7.51e-08	0.155476	0.0776846	0.0453522	0.00617922	0.00275102	TRUE	0.382264
	Ruminiclostridium5.id.11355	rs1223978	T	C	0.4647	0.114956	20.0011	0.0484169	0.0108254	8.16e-06	0.107101	0.0612793	0.0805063	0.00114969	0.00209934	FALSE	0.662403
		rs2791343	T	C	0.3463	0.119512	20.808	0.051717	0.0113369	5.54e-06	0.0560337	0.0624251	0.36939	0.00119526	0.000554592	TRUE	0.686412
		rs79968837	A	G	0.0876	0.145059	24.1148	-0.0950311	0.0193507	1.15e-06	-0.18324	0.113351	0.105971	0.00145077	0.00179656	FALSE	0.875073
		rs8053158	A	G	0.1196	0.124299	21.6487	-0.0740543	0.0159151	5.9e-06	-0.128672	0.0963448	0.181702	0.00124313	0.0012269	TRUE	0.993248
	Ruminococcus1.id.11373	rs7117576	A	G	0.1218	0.141683	23.5584	0.0829505	0.0170891	6.48e-07	-0.237515	0.0982584	0.0156382	0.001417	0.00400805	FALSE	0.347212
phylum	Proteobacteria.id.2375	rs11126162	T	C	0.0785	0.0929058	16.9692	-0.0770689	0.0187079	9.26e-06	-0.204834	0.121455	0.0917004	0.00092916	0.00195503	FALSE	0.61411
		rs12150865	C	T	0.4545	0.129932	23.1151	0.0511615	0.0106407	1.54e-06	0.074021	0.0607898	0.223355	0.00129947	0.00102009	TRUE	0.880228
		rs922773	C	T	0.1398	0.142794	25.9256	-0.0803778	0.0157851	3.68e-07	-0.194834	0.0885613	0.0278079	0.0014281	0.00332222	FALSE	0.465881
class	Alphaproteobacteria.id.2379	rs76784716	A	G	0.0643	0.25762	24.7722	0.133271	0.0267738	5.09e-07	-0.326159	0.129345	0.0116814	0.00257674	0.0043601	FALSE	0.586479
SNP, single-nucleotide polymorphism; EA, effect allele; OA, other allele; R2, percentage of the variation of asthma explained by the SNP; Beta, estimate of the effect of the association; SE. standard error;
*SNPs with “TRUE” MR Steiger results suggest causality in the expected direction (ie, thoses explaining more variance in exposure than in outcome) and will not be removed from the study.

## Sheet: Table S4
Supplementary Table 4.Evaluation of heterogeneity and directional pleiotropy for gut microbiome-outcome associations
Classification	Bacterial taxas	Heterogeneity			Horizontal pleiotropy
		I2 (%)	Cochran’s Q	p-value	Egger intercept	SE	Pvalue	MR−PRESSO Global Test p
family	Veillonellaceae.id.2172	0	2.62046	0.453914	0.155249	0.20123	0.521093	0.385
genus	Eubacteriumhalliigroup.id.11338	4.58871	2.09619	0.350605	0.264874	0.774066	0.790109	NA
	Eubacteriumnodatumgroup.id.11297	29.9034	5.70641	0.222173	-0.265538	0.164154	0.204173	0.31
	Butyrivibrio.id.1993	0	3.11386	0.538956	-0.136232	0.182523	0.509603	0.584
	Faecalibacterium.id.2057	0	0.051827	0.819914	NA	NA	NA	NA
	Olsenella.id.822	0	0.579282	0.748532	-0.0699071	0.152398	0.726205	NA
	Ruminiclostridium5.id.11355	0	0.459617	0.927669	-0.0185964	0.14757	0.911244	0.935
phylum	Proteobacteria.id.2375	0	0.513519	0.773554	-0.149994	0.214988	0.61219	0.402

## Sheet: Table S5
Supplementary Table 5.Preliminary MR results of 1376 metabolites/Metabolite ratios-outcome associations
id	reported_trait	pvalue
GCST90199621	Carnitine levels	0.427898
GCST90199622	Benzoate levels	0.955868
GCST90199623	Maltotriose levels	0.383589
GCST90199624	Hippurate levels	0.352101
GCST90199625	Methionine sulfoxide levels	0.573436
GCST90199626	Xanthurenate levels	0.721265
GCST90199627	N-alpha-acetylornithine levels	0.395583
GCST90199628	3-methylhistidine levels	0.650775
GCST90199629	Glycerophosphorylcholine (GPC) levels	0.986881
GCST90199630	Phenylacetate levels	0.895935
GCST90199631	3-methyl-2-oxovalerate levels	0.69382
GCST90199632	Tartarate levels	0.238942
GCST90199633	Suberate (C8-DC) levels	0.412631
GCST90199634	5-hydroxylysine levels	0.616467
GCST90199635	3-phenylpropionate hydrocinnamate levels	0.172094
GCST90199636	Kynurenine levels	0.75898
GCST90199637	N-acetylglutamate levels	0.629696
GCST90199638	Glycerol 3-phosphate levels	0.135844
GCST90199639	Imidazole lactate levels	0.344115
GCST90199640	4-guanidinobutanoate levels	0.872258
GCST90199641	Glucuronate levels	0.247893
GCST90199642	Ribitol levels	0.390334
GCST90199643	Glycodeoxycholate levels	0.623886
GCST90199644	Theobromine levels	0.22457
GCST90199645	Quinate levels	0.236558
GCST90199646	Gentisate levels	0.69854
GCST90199647	Theophylline levels	0.529235
GCST90199648	1,5-anhydroglucitol (1,5-ag) levels	0.823016
GCST90199649	1-stearoyl-2-arachidonoyl-GPI (18:0/20:4) levels	0.319505
GCST90199650	Indolelactate levels	0.249562
GCST90199652	1-stearoyl-2-oleoyl-GPS (18:0/18:1) levels	0.965657
GCST90199653	1-myristoyl-2-palmitoyl-gpc (14:0/16:0) levels	0.530145
GCST90199654	Paraxanthine levels in elite athletes	0.6447
GCST90199655	4-methyl-2-oxopentanoate levels	0.33096
GCST90199656	3-indoxyl sulfate levels	0.916752
GCST90199657	Sphingosine 1-phosphate levels	0.24064
GCST90199658	Alpha-hydroxyisocaproate levels	0.691187
GCST90199659	1-stearoyl-GPI (18:0) levels	0.968091
GCST90199660	1,2-dipalmitoyl-gpc (16:0/16:0) levels	0.0748705
GCST90199661	Maleate levels	0.540089
GCST90199662	Isovalerate (i5:0) levels	0.698765
GCST90199663	4-acetylphenol sulfate levels	0.818472
GCST90199664	Phenyllactate (PLA) levels in elite athletes	0.722868
GCST90199665	N-acetylaspartate (naa) levels	0.748746
GCST90199666	Palmitoylcarnitine levels (Metabolon platform)	0.346791
GCST90199667	Erythritol levels in elite athletes	0.755773
GCST90199668	Hexanoylcarnitine levels (Biocrates platform)	0.84348
GCST90199669	Acetylcarnitine levels (Biocrates platform)	0.288186
GCST90199670	Iminodiacetate (IDA) levels	0.400699
GCST90199671	Cysteine s-sulfate levels	0.808011
GCST90199672	Oxalate (ethanedioate) levels	0.42383
GCST90199673	DHEAS levels	0.93434
GCST90199674	3-hydroxymyristate levels	0.465808
GCST90199675	Homoarginine levels	0.271682
GCST90199676	1-oleoylglycerol (18:1) levels	0.88617
GCST90199677	3-methyl-2-oxobutyrate levels	0.173583
GCST90199678	Tartronate (hydroxymalonate) levels	0.682047
GCST90199679	2,3-dihydroxypyridine levels	0.586296
GCST90199680	3-hydroxyoctanoate levels	0.0727791
GCST90199681	2-hydroxyoctanoate levels	0.928797
GCST90199682	Homocitrulline levels	0.82325
GCST90199683	Indoleacetate levels	0.635721
GCST90199684	1-linoleoylglycerol (18:2) levels	0.396769
GCST90199685	2-linoleoylglycerol (18:2) levels	0.678251
GCST90199686	Indolepropionate levels	0.267515
GCST90199687	Threonate levels	0.677173
GCST90199688	N-acetylglycine levels	0.857654
GCST90199689	Glycolithocholate levels	0.451964
GCST90199690	EDTA levels	0.993395
GCST90199691	1-methylhistidine levels	0.827352
GCST90199692	Citramalate levels	0.226986
GCST90199693	3-hydroxydecanoate levels	0.139161
GCST90199694	1,3-dimethylurate levels	0.817854
GCST90199695	Galactonate levels	0.578358
GCST90199696	Trigonelline levels	0.439977
GCST90199697	Dodecanedioate levels	0.68442
GCST90199698	Isobutyrylcarnitine (c4) levels	0.935502
GCST90199699	3-methylxanthine levels	0.412996
GCST90199700	3-hydroxylaurate levels	0.763099
GCST90199701	Pyridoxate levels	0.424505
GCST90199702	5-hydroxyhexanoate levels	0.701229
GCST90199703	Gamma-glutamylvaline levels	0.521915
GCST90199704	3-hydroxysebacate levels	0.0856978
GCST90199705	Propionylglycine levels	0.815607
GCST90199706	Butyrylglycine levels	0.538574
GCST90199707	Pro-hydroxy-pro levels	0.916776
GCST90199708	Propionylcarnitine (c3) levels	0.165791
GCST90199709	Adrenate (22:4n6) levels	0.0840247
GCST90199710	Docosatrienoate (22:3n3) levels	0.223761
GCST90199711	Docosadienoate (22:2n6) levels	0.690495
GCST90199712	3-carboxy-4-methyl-5-propyl-2-furanpropanoate (cmpf) levels	0.484165
GCST90199713	Docosapentaenoate n3 DPA; 22:5n3 levels	0.197253
GCST90199714	3-hydroxy-2-ethylpropionate levels	0.958283
GCST90199715	Myristoleate (14:1n5) levels	0.803544
GCST90199716	10-undecenoate (11:1n1) levels	0.0258829
GCST90199717	1-methyl-4-imidazoleacetate levels	0.313123
GCST90199718	Sebacate (C10-DC) levels	0.869034
GCST90199719	Tauro-beta-muricholate levels	0.622272
GCST90199720	Octanoylcarnitine (c8) levels	0.712327
GCST90199721	Stearidonate (18:4n3) levels	0.631369
GCST90199722	Decanoylcarnitine (C10) levels	0.552933
GCST90199723	5-dodecenoate (12:1n7) levels	0.113585
GCST90199724	N-acetylisoleucine levels	0.486313
GCST90199725	Campesterol levels	0.648128
GCST90199726	N-acetylthreonine levels	0.401371
GCST90199727	1-oleoyl-GPC (18:1) levels	0.0176843
GCST90199728	10-nonadecenoate (19:1n9) levels	0.549824
GCST90199729	Piperine levels	0.403205
GCST90199730	Carnitine C14 levels	0.261391
GCST90199731	10-heptadecenoate (17:1n7) levels	0.374138
GCST90199732	1-stearoyl-gpc (18:0) levels	0.900658
GCST90199733	1-palmitoyl-GPC (16:0) levels	0.178789
GCST90199734	Hyocholate levels	0.943762
GCST90199735	N-acetylhistidine levels	0.229252
GCST90199736	Alpha-hydroxyisovalerate levels	0.862909
GCST90199737	N-acetylproline levels	0.823577
GCST90199738	Stachydrine levels	0.484158
GCST90199739	Salicyluric glucuronide levels	0.971901
GCST90199740	P-cresol sulfate levels	0.500759
GCST90199741	Gamma-glutamylglycine levels	0.882051
GCST90199742	1-linoleoyl-gpc (18:2) levels	0.198255
GCST90199743	Stearoylcarnitine levels	0.85221
GCST90199744	Eicosenoate (20:1) levels	0.407154
GCST90199745	Aconitate [cis or trans] levels	0.741336
GCST90199746	Erythronate levels	0.370536
GCST90199747	Isovalerylcarnitine (C5) levels	0.328922
GCST90199748	Linolenate [alpha or gamma; (18:3n3 or 6)] levels	0.641427
GCST90199749	Gamma-glutamylthreonine levels	0.333063
GCST90199750	Laurylcarnitine levels	0.539838
GCST90199751	Gamma-glutamylmethionine levels	0.320606
GCST90199752	Epiandrosterone sulfate levels	0.0413858
GCST90199753	Gamma-glutamyltryptophan levels	0.295367
GCST90199754	7-methylxanthine levels	0.992696
GCST90199755	3,7-dimethylurate levels	0.993067
GCST90199756	1,7-dimethyluric acid levels	0.155165
GCST90199757	1,3,7-trimethylurate levels	0.932749
GCST90199758	N4-acetylcytidine levels	0.256399
GCST90199759	Indolebutyrate levels	0.0471028
GCST90199760	5-acetylamino-6-amino-3-methyluracil levels	0.859042
GCST90199761	N1-methylinosine levels	0.468309
GCST90199762	N6-carbamoylthreonyladenosine levels	0.163403
GCST90199763	1-methylxanthine levels	0.287507
GCST90199764	N2,n2-dimethylguanosine levels	0.907544
GCST90199765	4-hydroxyhippurate levels	0.389374
GCST90199766	3-(3-amino-3-carboxypropyl)uridine levels	0.391126
GCST90199767	5,6-dihydrouridine levels	0.67516
GCST90199768	Phenylacetylglutamine levels	0.3991
GCST90199769	3-hydroxydodecanedioate levels	0.394612
GCST90199770	1-arachidonylglycerol (20:4) levels	0.811497
GCST90199771	7-methylguanine levels	0.708365
GCST90199772	1-stearoyl-GPE (18:0) levels	0.621847
GCST90199773	Phenol sulfate levels	0.893255
GCST90199774	Oleoylcarnitine levels	0.907497
GCST90199775	Gamma-glutamylisoleucine levels	0.569881
GCST90199776	Malonylcarnitine levels	0.2749
GCST90199777	1-palmitoleoyl-GPC (16:1) levels	0.981346
GCST90199778	N-methyl-2-pyridone-5-carboxamide levels	0.95682
GCST90199779	Gamma-glutamyl-2-aminobutyrate levels	0.827622
GCST90199780	1-stearoyl-GPG (18:0) levels	0.417359
GCST90199781	Hexanoylglycine levels	0.866713
GCST90199782	Glutamine degradant levels	0.884872
GCST90199783	5-methyluridine (ribothymidine) levels	0.0859687
GCST90199784	Cysteine-glutathione disulfide levels	0.623989
GCST90199785	Isovalerylglycine levels	0.296493
GCST90199786	2-hydroxy-3-methylvalerate levels	0.772552
GCST90199787	Homostachydrine levels	0.707985
GCST90199788	1-arachidonoyl-gpc (20:4n6) levels	0.257965
GCST90199789	2-palmitoyl-GPC (16:0) levels	0.721146
GCST90199790	2-palmitoleoyl-GPC (16:1) levels	0.0405345
GCST90199791	1-arachidonoyl-GPE (20:4n6) levels	0.668582
GCST90199792	1-palmitoyl-GPE (16:0) levels	0.243437
GCST90199793	1-linoleoyl-GPE (18:2) levels	0.384496
GCST90199794	1-oleoyl-GPE (18:1) levels	0.613529
GCST90199795	2-hydroxypalmitate levels	0.14369
GCST90199796	Docosapentaenoate (n6 DPA; 22:5n6) levels	0.0167083
GCST90199797	Gulonate levels	0.588947
GCST90199798	Isobutyrylglycine levels	0.828761
GCST90199799	Glutarylcarnitine (c5-dc) levels	0.248662
GCST90199800	Carnitine C5:1 levels	0.860693
GCST90199801	Hydroquinone sulfate levels	0.0928159
GCST90199802	Beta-hydroxyisovaleroylcarnitine levels	0.117925
GCST90199803	Catechol sulfate levels	0.659586
GCST90199804	7-alpha-hydroxy-3-oxo-4-cholestenoate (7-hoca) levels	0.948134
GCST90199805	Octadecanedioate levels	0.975699
GCST90199806	Tetradecanedioate (C14-DC) levels	0.31742
GCST90199807	Hexadecanedioate (C16-DC) levels	0.25551
GCST90199808	Glycerophosphoethanolamine levels	0.736473
GCST90199809	Taurolithocholate 3-sulfate levels	0.601409
GCST90199810	1-palmitoyl-GPI (16:0) levels	0.964596
GCST90199811	Glycolithocholate sulfate levels	0.407721
GCST90199812	3-(3-hydroxyphenyl)propionate levels	0.292017
GCST90199813	Deoxycarnitine levels	0.853723
GCST90199815	1-ribosyl-imidazoleacetate levels	0.600466
GCST90199816	3,4-dihydroxybutyrate levels	0.507025
GCST90199817	Indoleacetylglutamine levels	0.388474
GCST90199818	Mannitol/sorbitol levels	0.12152
GCST90199819	Tryptophan betaine levels	0.802006
GCST90199821	1-linoleoyl-GPI (18:2) levels	0.0533825
GCST90199822	1-oleoyl-GPI (18:1) levels	0.582218
GCST90199823	O-cresol sulfate levels	0.0815326
GCST90199824	4-vinylphenol sulfate levels	0.971751
GCST90199825	Pyrraline levels	0.274821
GCST90199826	N6-acetyllysine levels	0.556544
GCST90199827	Thymol sulfate levels	0.495658
GCST90199828	N-acetylserine levels	0.935371
GCST90199829	3-methyladipate levels	0.604344
GCST90199830	4-ethylphenylsulfate levels	0.873
GCST90199831	1-stearoyl-2-oleoyl-GPE (18:0/18:1) levels	0.879955
GCST90199832	Dimethylarginine (sdma + adma) levels	0.268327
GCST90199833	Hexanoylglutamine levels	0.921651
GCST90199834	Gamma-glutamylalanine levels	0.894604
GCST90199835	5alpha-androstan-3beta,17beta-diol disulfate levels	0.849337
GCST90199836	N-methylproline levels	0.431841
GCST90199837	Carotenoid levels (cryptoxanthin)	0.626559
GCST90199838	5alpha-pregnan-3beta,20alpha-diol disulfate levels	0.33777
GCST90199839	Taurocholenate sulfate levels	0.79398
GCST90199840	Pregnenediol disulfate (C21H34O8S2) levels	0.217673
GCST90199841	Glycocholenate sulfate levels	0.420152
GCST90199842	Androstenediol (3beta,17beta) disulfate (1) levels	0.111485
GCST90199843	Chiro-inositol levels	0.789237
GCST90199844	1-palmitoyl-2-linoleoyl-GPE (16:0/18:2) levels	0.374605
GCST90199845	Sphinganine-1-phosphate levels	0.0931402
GCST90199846	Glycosyl-N-stearoyl-sphingosine (d18:1/18:0) levels	0.990905
GCST90199847	4-allylphenol sulfate levels	0.87462
GCST90199848	Succinylcarnitine levels	0.0465944
GCST90199849	21-hydroxypregnenolone disulfate levels	0.585975
GCST90199850	5alpha-androstan-3alpha,17alpha-diol monosulfate levels	0.655658
GCST90199851	Androstenediol (3beta,17beta) disulfate (2) levels	0.262161
GCST90199852	5alpha-androstan-3beta,17alpha-diol disulfate levels	0.653004
GCST90199853	5alpha-pregnan-3beta,20beta-diol monosulfate (1) levels	0.555912
GCST90199854	5alpha-pregnan-3beta,20alpha-diol monosulfate (2) levels	0.901668
GCST90199855	5alpha-androstan-3beta,17beta-diol monosulfate (2) levels	0.0342679
GCST90199856	Androstenediol (3alpha, 17alpha) monosulfate (3) levels	0.889221
GCST90199857	5alpha-pregnan-diol disulfate levels	0.144795
GCST90199858	5alpha-androstan-3alpha,17beta-diol monosulfate (1) levels	0.814902
GCST90199859	5alpha-androstan-3alpha,17beta-diol disulfate levels	0.423104
GCST90199860	Andro steroid monosulfate C19H28O6S (1) levels	0.096253
GCST90199861	Pregnenediol sulfate (C21H34O5S) levels	0.707948
GCST90199862	4-hydroxycoumarin levels	0.492518
GCST90199863	16a-hydroxy DHEA 3-sulfate levels	0.172521
GCST90199864	Gamma-CEHC levels	0.608539
GCST90199865	2-hydroxyglutarate levels	0.397474
GCST90199866	N-acetyl-beta-alanine levels	0.714332
GCST90199867	Tridecenedioate (C13:1-DC) levels	0.610838
GCST90199868	N-acetyl-3-methylhistidine levels	0.571333
GCST90199869	2-hydroxyhippurate levels	0.121146
GCST90199870	4-cholesten-3-one levels	0.865638
GCST90199871	Androstenediol (3beta,17beta) monosulfate (2) levels	0.580053
GCST90199872	Androstenediol (3beta,17beta) monosulfate (1) levels	0.793526
GCST90199873	Pregnenolone sulfate levels	0.83482
GCST90199874	S-methylmethionine levels	0.836287
GCST90199875	13-HODE + 9-HODE levels	0.952688
GCST90199876	Palmitoyl sphingomyelin (d18:1/16:0) levels	0.354492
GCST90199877	Indole-3-carboxylate levels	0.286177
GCST90199878	Sphingomyelin (d18:1/18:1, d18:2/18:0) levels	0.0209583
GCST90199879	Ergothioneine levels	0.920527
GCST90199880	Cis-4-decenoylcarnitine (C10:1) levels	0.922571
GCST90199881	5-(galactosylhydroxy)-L-lysine levels	0.0908
GCST90199882	2s,3R-dihydroxybutyrate levels	0.716314
GCST90199883	Cysteinylglycine disulfide levels	0.339431
GCST90199884	2,3-dihydroxyisovalerate levels	0.242568
GCST90199885	Alpha-ketoglutaramate levels	0.207471
GCST90199886	3-methylglutaconate levels	0.677916
GCST90199887	(16 or 17)-methylstearate (a19:0 or i19:0) levels	0.339892
GCST90199888	Cinnamoylglycine levels	0.307585
GCST90199889	2R,3R-dihydroxybutyrate levels	0.929726
GCST90199890	4-hydroxyglutamate levels	0.965564
GCST90199891	S-methylcysteine levels	0.292364
GCST90199892	Isoursodeoxycholate levels	0.855413
GCST90199893	Cis-4-decenoate (10:1n6) levels	0.840889
GCST90199894	4-oxo-retinoic acid levels	0.321959
GCST90199895	1-lignoceroyl-GPC (24:0) levels	0.526405
GCST90199896	Sulfate levels	0.580539
GCST90199897	4-hydroxy-2-oxoglutaric acid levels	0.574588
GCST90199898	Glycoursodeoxycholate levels	0.0126818
GCST90199899	1-(1-enyl-palmitoyl)-GPC (p-16:0) levels	0.820393
GCST90199900	Argininate levels	0.352484
GCST90199901	1-methyl-5-imidazoleacetate levels	0.392607
GCST90199902	Hydantoin-5-propionate levels	0.685198
GCST90199903	2-oxoarginine levels	0.387793
GCST90199904	Pantoate levels	0.0381537
GCST90199905	Formiminoglutamate levels	0.67246
GCST90199907	S-methylcysteine sulfoxide levels	0.00419754
GCST90199908	2-o-methylascorbic acid levels	0.0757374
GCST90199909	Eicosanedioate (C20-DC) levels	0.4957
GCST90199910	1-(1-enyl-stearoyl)-GPE (p-18:0) levels	0.574731
GCST90199911	Beta-citrylglutamate levels	0.264934
GCST90199912	N-oleoyltaurine levels	0.0470146
GCST90199913	Docosadioate (C22-DC) levels	0.224045
GCST90199914	Oleoyl-linoleoyl-glycerol (18:1/18:2) [2] levels	0.53472
GCST90199915	Imidazole propionate levels	0.717436
GCST90199916	Carnitine C18:2 levels	0.833524
GCST90199917	Pregnanediol-3-glucuronide levels	0.980308
GCST90199918	Carboxyethyl-gaba levels	0.562658
GCST90199919	Alliin levels	0.878257
GCST90199920	Trimethylamine n-oxide levels	0.472493
GCST90199922	Prolylglycine levels	0.664222
GCST90199923	N-palmitoylglycine levels	0.280965
GCST90199924	N-methyltaurine levels	0.124298
GCST90199925	Succinimide levels	0.994074
GCST90199926	N-acetylcarnosine levels	0.649025
GCST90199927	Histidine betaine (hercynine) levels	0.563808
GCST90199928	2-stearoyl-GPE (18:0) levels	0.472403
GCST90199929	Margaroylcarnitine (C17) levels	0.540401
GCST90199930	(R)-3-hydroxybutyrylcarnitine levels	0.701056
GCST90199931	Lanthionine levels	0.52529
GCST90199932	Mannonate levels	0.506266
GCST90199933	3b-hydroxy-5-cholenoic acid levels	0.469821
GCST90199934	2-hydroxydecanoate levels	0.532934
GCST90199935	Glycohyocholate levels	0.597367
GCST90199936	3-methyl catechol sulfate (2) levels	0.73124
GCST90199937	2-aminooctanoate levels	0.72488
GCST90199938	3-methyl catechol sulfate (1) levels	0.382496
GCST90199939	4-methylcatechol sulfate levels	0.988348
GCST90199940	Guaiacol sulfate levels	0.441035
GCST90199941	Gamma-CEHC glucuronide levels	0.602058
GCST90199942	Dimethyl sulfone levels	0.934436
GCST90199943	2-piperidinone levels	0.967304
GCST90199944	Indolin-2-one levels	0.701545
GCST90199945	Sphingomyelin (d18:1/14:0, d16:1/16:0) levels	0.771134
GCST90199946	3-acetylphenol sulfate levels	0.129884
GCST90199947	Sphingomyelin (d18:2/16:0, d18:1/16:1) levels	0.826748
GCST90199948	S-allylcysteine levels	0.500257
GCST90199949	6-oxopiperidine-2-carboxylate levels	0.566346
GCST90199950	2-aminophenol sulfate levels	0.453074
GCST90199951	N-acetylalliin levels	0.110072
GCST90199952	2-aminoheptanoate levels	0.280241
GCST90199953	3-methoxytyramine sulfate levels	0.582697
GCST90199954	N2,N5-diacetylornithine levels	0.137391
GCST90199955	Ferulic acid 4-sulfate levels	0.639238
GCST90199956	1H-indole-7-acetic acid levels	0.831681
GCST90199957	3-(3-hydroxyphenyl)propionate sulfate levels	0.633466
GCST90199958	1-linolenoyl-GPC (18:3) levels	0.260948
GCST90199959	O-sulfo-l-tyrosine levels	0.935026
GCST90199960	N-formylanthranilic acid levels	0.556815
GCST90199961	Methionine sulfone levels	0.918289
GCST90199962	Acisoga levels	0.985162
GCST90199963	17alpha-hydroxypregnanolone glucuronide levels	0.0918524
GCST90199964	Etiocholanolone glucuronide levels	0.380411
GCST90199965	Fructosyllysine levels	0.0258801
GCST90199966	1-(1-enyl-oleoyl)-GPE (p-18:1) levels	0.508606
GCST90199967	N-acetyltaurine levels	0.0583053
GCST90199968	1-palmitoyl-GPG (16:0) levels	0.57741
GCST90199969	1-oleoyl-GPG (18:1) levels	0.323491
GCST90199970	Octadecenedioylcarnitine (C18:1-DC) levels	0.802495
GCST90199971	3-methylglutarylcarnitine (2) levels	0.933695
GCST90199972	Sphingomyelin (d18:1/24:1, d18:2/24:0) levels	0.72287
GCST90199973	Methyl glucopyranoside (alpha + beta) levels	0.224026
GCST90199974	9-hydroxystearate levels	0.62904
GCST90199975	Sphingomyelin (d18:2/14:0, d18:1/14:1) levels	0.179568
GCST90199976	1-dihomo-linolenylglycerol (20:3) levels	0.273344
GCST90199977	4-hydroxychlorothalonil levels	0.314861
GCST90199978	Vanillactate levels	0.958508
GCST90199979	Carnitine C14:1 levels	0.814975
GCST90199980	N-formylphenylalanine levels	0.647727
GCST90199981	2-acetamidophenol sulfate levels	0.317831
GCST90199982	4-vinylguaiacol sulfate levels	0.393827
GCST90199983	5alpha-androstan-3alpha,17beta-diol monosulfate (2) levels	0.0540245
GCST90199984	Vanillic alcohol sulfate levels	0.781289
GCST90199985	Methyl-4-hydroxybenzoate sulfate levels	0.610374
GCST90199986	Eugenol sulfate levels	0.873739
GCST90199987	2-methoxyresorcinol sulfate levels	0.181271
GCST90199988	Tyramine O-sulfate levels	0.581056
GCST90199989	4-methylguaiacol sulfate levels	0.298139
GCST90199990	3-hydroxypyridine sulfate levels	0.121482
GCST90199991	Arabonate/xylonate levels	0.511828
GCST90199992	Octadecanedioylcarnitine (C18-DC) levels	0.694227
GCST90199993	Phenylacetylcarnitine levels	0.706705
GCST90199994	Ethylparaben sulfate levels	0.155071
GCST90199995	Sphingomyelin (d18:1/20:2, d18:2/20:1, d16:1/22:2) levels	0.25496
GCST90199996	Sphingomyelin (d18:1/20:1, d18:2/20:0) levels	0.221713
GCST90199997	Behenoyl sphingomyelin (d18:1/22:0) levels	0.505017
GCST90199998	Propyl 4-hydroxybenzoate sulfate levels	0.759112
GCST90199999	4-methoxyphenol sulfate levels	0.609996
GCST90200000	Umbelliferone sulfate levels	0.93538
GCST90200001	Sphingomyelin (d18:1/20:0, d16:1/22:0) levels	0.440445
GCST90200002	6-hydroxyindole sulfate levels	0.597611
GCST90200003	P-cresol glucuronide levels	0.550035
GCST90200004	N-carbamoylalanine levels	0.508483
GCST90200005	Citraconate/glutaconate levels	0.747858
GCST90200006	1,2,3-benzenetriol sulfate (2) levels	0.378098
GCST90200007	3-methoxycatechol sulfate (2) levels	0.973578
GCST90200008	C-glycosyltryptophan levels	0.93015
GCST90200009	3-methoxycatechol sulfate (1) levels	0.385464
GCST90200010	Sphingomyelin (d18:1/22:1, d18:2/22:0, d16:1/24:1) levels	0.206446
GCST90200011	Arabitol/xylitol levels	0.960251
GCST90200012	3-hydroxyhexanoate levels	0.164032
GCST90200013	Sphingomyelin (d18:1/22:2, d18:2/22:1, d16:1/24:2) levels	0.746398
GCST90200014	3beta-hydroxy-5-cholestenoate levels	0.196669
GCST90200015	N-acetylkynurenine (2) levels	0.259989
GCST90200016	Dopamine 4-sulfate levels	0.772262
GCST90200017	Sphingomyelin (d17:1/16:0, d18:1/15:0, d16:1/17:0) levels	0.958878
GCST90200018	Adipoylcarnitine (C6-DC) levels	0.53251
GCST90200019	Dopamine 3-o-sulfate levels	0.49366
GCST90200020	Lignoceroyl sphingomyelin (d18:1/24:0) levels	0.847473
GCST90200021	N-acetylglucosamine/n-acetylgalactosamine levels	0.0735053
GCST90200022	Glycochenodeoxycholate 3-sulfate levels	0.271667
GCST90200023	Trans 3,4-methyleneheptanoate levels	0.820644
GCST90200024	Taurodeoxycholic acid 3-sulfate levels	0.57736
GCST90200025	Phenol glucuronide levels	0.655779
GCST90200026	Glycodeoxycholate 3-sulfate levels	0.697746
GCST90200027	4-hydroxyphenylacetoylcarnitine levels	0.104434
GCST90200028	1-stearoyl-2-oleoyl-gpc (18:0/18:1) levels	0.675533
GCST90200029	Linoleoyl ethanolamide levels	0.274165
GCST90200030	1,2-dilinoleoyl-GPC (18:2/18:2) levels	0.0201526
GCST90200031	Nonanoylcarnitine (C9) levels	0.364173
GCST90200032	2-hydroxybutyrate/2-hydroxyisobutyrate levels	0.817108
GCST90200033	Sphingomyelin (d18:2/23:0, d18:1/23:1, d17:1/24:1) levels	0.0198617
GCST90200034	Tricosanoyl sphingomyelin (d18:1/23:0) levels	0.394391
GCST90200035	Palmitoyl dihydrosphingomyelin (d18:0/16:0) levels	0.857786
GCST90200036	1-palmitoleoylglycerol (16:1) levels	0.0807855
GCST90200037	1-stearoyl-2-linoleoyl-gpc (18:0/18:2) levels	0.166633
GCST90200038	1-palmitoyl-2-palmitoleoyl-gpc (16:0/16:1) levels	0.600417
GCST90200039	1-stearoyl-2-linoleoyl-GPE (18:0/18:2) levels	0.122936
GCST90200040	Sphingomyelin (d18:2/24:1, d18:1/24:2) levels	0.694407
GCST90200041	1-palmitoyl-2-stearoyl-gpc (16:0/18:0) levels	0.993127
GCST90200042	Oleate/vaccenate (18:1) levels	0.863186
GCST90200043	1-palmitoyl-2-docosahexaenoyl-gpc (16:0/22:6) levels	0.0632245
GCST90200044	1-(1-enyl-stearoyl)-2-oleoyl-GPE (p-18:0/18:1) levels	0.767292
GCST90200045	1-stearoyl-2-arachidonoyl-GPE (18:0/20:4) levels	0.653122
GCST90200046	1-stearoyl-2-docosahexaenoyl-gpc (18:0/22:6) levels	0.145834
GCST90200047	Sphingomyelin (d18:1/17:0, d17:1/18:0, d19:1/16:0) levels	0.0964981
GCST90200048	1-(1-enyl-palmitoyl)-2-arachidonoyl-GPE (p-16:0/20:4) levels	0.0773599
GCST90200049	Myristoyl dihydrosphingomyelin (d18:0/14:0) levels	0.410573
GCST90200050	5-hydroxyindole sulfate levels	0.07879
GCST90200051	1-palmitoyl-2-dihomo-linolenoyl-GPC (16:0/20:3n3 or 6) levels	0.0145327
GCST90200052	1-(1-enyl-palmitoyl)-2-arachidonoyl-gpc (p-16:0/20:4) levels	0.105651
GCST90200053	Sphingomyelin (d18:1/21:0, d17:1/22:0, d16:1/23:0) levels	0.966048
GCST90200054	1-palmitoyl-2-arachidonoyl-GPE (16:0/20:4) levels	0.566513
GCST90200055	Lactosyl-N-palmitoyl-sphingosine (d18:1/16:0) levels	0.187794
GCST90200056	Sphingomyelin (d18:0/18:0, d19:0/17:0) levels	0.399829
GCST90200057	1-(1-enyl-palmitoyl)-2-oleoyl-gpc (p-16:0/18:1) levels	0.668464
GCST90200058	1-(1-enyl-stearoyl)-2-arachidonoyl-GPE (p-18:0/20:4) levels	0.606689
GCST90200059	Behenoyl dihydrosphingomyelin (d18:0/22:0) levels	0.260979
GCST90200060	1-(1-enyl-palmitoyl)-2-linoleoyl-GPC (p-16:0/18:2) levels	0.784747
GCST90200061	1-(1-enyl-palmitoyl)-2-oleoyl-GPE (p-16:0/18:1) levels	0.953993
GCST90200062	1-palmitoyl-2-arachidonoyl-GPI (16:0/20:4) levels	0.693214
GCST90200063	1-palmitoyl-2-docosahexaenoyl-GPE (16:0/22:6) levels	0.21907
GCST90200064	N-palmitoyl-sphinganine (d18:0/16:0) levels	0.525625
GCST90200065	1-stearoyl-2-docosahexaenoyl-GPE (18:0/22:6) levels	0.504471
GCST90200066	Gamma-tocopherol/beta-tocopherol levels	0.0579985
GCST90200067	1-stearoyl-2-linoleoyl-GPI (18:0/18:2) levels	0.933397
GCST90200068	1,2-dilinoleoyl-GPE (18:2/18:2) levels	0.0889064
GCST90200069	Phenylacetylglutamate levels	0.905593
GCST90200070	1-(1-enyl-palmitoyl)-2-palmitoleoyl-GPC (P-16:0/16:1) levels	0.847268
GCST90200071	Palmitoylcholine levels	0.137312
GCST90200072	Thioproline levels	0.0147288
GCST90200073	1-linoleoyl-2-arachidonoyl-GPC (18:2/20:4n6) levels	0.153154
GCST90200074	1-linoleoyl-GPG (18:2) levels	0.995731
GCST90200075	1-(1-enyl-palmitoyl)-2-linoleoyl-GPE (p-16:0/18:2) levels	0.503208
GCST90200076	1-(1-enyl-stearoyl)-2-linoleoyl-GPE (p-18:0/18:2) levels	0.247633
GCST90200077	1-stearoyl-2-oleoyl-GPI (18:0/18:1) levels	0.680911
GCST90200078	1-myristoyl-2-arachidonoyl-GPC (14:0/20:4) levels	0.524059
GCST90200079	1-oleoyl-2-arachidonoyl-GPE (18:1/20:4) levels	0.414857
GCST90200080	1-palmitoyl-2-oleoyl-GPI (16:0/18:1) levels	0.922983
GCST90200081	1-oleoyl-2-docosahexaenoyl-GPC (18:1/22:6) levels	0.836757
GCST90200082	1-oleoyl-2-linoleoyl-GPE (18:1/18:2) levels	0.0124295
GCST90200083	1-(1-enyl-palmitoyl)-2-palmitoyl-GPC (P-16:0/16:0) levels	0.490051
GCST90200084	Oleoylcholine levels	0.886831
GCST90200085	Glycosyl-N-palmitoyl-sphingosine (d18:1/16:0) levels	0.752399
GCST90200086	Arachidonoylcholine levels	0.509958
GCST90200087	2-methylserine levels	0.78581
GCST90200088	(S)-3-hydroxybutyrylcarnitine levels	0.334672
GCST90200089	Methylsuccinoylcarnitine levels	0.936282
GCST90200090	Dihomo-linolenoyl-choline levels	0.707135
GCST90200091	Docosahexaenoylcholine levels	0.568563
GCST90200092	Glycocholate glucuronide (1) levels	0.477569
GCST90200093	Caffeic acid sulfate levels	0.87643
GCST90200094	Ascorbic acid 2-sulfate levels	0.241933
GCST90200095	1-linoleoyl-2-linolenoyl-GPC (18:2/18:3) levels	0.687018
GCST90200096	Catechol glucuronide levels	0.681567
GCST90200097	Furaneol sulfate levels	0.092643
GCST90200098	Ceramide (d18:1/24:1) levels	0.866187
GCST90200099	N-oleoylserine levels	0.161892
GCST90200100	Perfluorooctanesulfonate (PFOS) levels	0.992758
GCST90200101	Pimeloylcarnitine/3-methyladipoylcarnitine (C7-DC) levels	0.458307
GCST90200102	1-palmitoleoyl-2-linolenoyl-GPC (16:1/18:3) levels	0.233258
GCST90200103	Linoleoyl-arachidonoyl-glycerol (18:2/20:4) [1] levels	0.601763
GCST90200105	Glycosyl-N-behenoyl-sphingadienine (d18:2/22:0) levels	0.613429
GCST90200106	4-hydroxyphenylacetylglutamine levels	0.921243
GCST90200107	Gamma-glutamyl-alpha-lysine levels	0.813691
GCST90200108	N-palmitoyl-sphingadienine (d18:2/16:0) levels	0.815748
GCST90200109	Linoleoyl-arachidonoyl-glycerol (18:2/20:4) [2] levels	0.820223
GCST90200110	Palmitoleoylcarnitine (C16:1) levels	0.361308
GCST90200111	N-stearoyl-sphingadienine (d18:2/18:0) levels	0.0810172
GCST90200112	2,3-dihydroxy-2-methylbutyrate levels	0.520122
GCST90200113	Stearoylcholine levels	0.839938
GCST90200114	Glycosyl-N-tricosanoyl-sphingadienine (d18:2/23:0) levels	0.455464
GCST90200115	N-palmitoyl-heptadecasphingosine (d17:1/16:0) levels	0.974493
GCST90200116	Ceramide (d18:1/14:0, d16:1/16:0) levels	0.0412777
GCST90200117	Glycosyl-N-(2-hydroxynervonoyl)-sphingosine (d18:1/24:1(2OH)) levels	0.90596
GCST90200118	Glycosyl ceramide (d18:2/24:1, d18:1/24:2) levels	0.409038
GCST90200119	Glycosyl ceramide (d18:1/23:1, d17:1/24:1) levels	0.540611
GCST90200120	Sphingadienine levels	0.985265
GCST90200121	Ceramide (d18:1/17:0, d17:1/18:0) levels	0.309919
GCST90200122	Nisinate (24:6n3) levels	0.940935
GCST90200123	Sphingomyelin (d18:0/20:0, d16:0/22:0) levels	0.0400569
GCST90200124	Sphingomyelin (d18:2/24:2) levels	0.705371
GCST90200125	Sphingomyelin (d17:2/16:0, d18:2/15:0) levels	0.479805
GCST90200126	Sphingomyelin (d18:2/23:1) levels	0.611142
GCST90200127	Behenoylcarnitine (C22) levels	0.716832
GCST90200128	Sphingomyelin (d18:2/18:1) levels	0.827256
GCST90200129	Sphingomyelin (d18:2/21:0, d16:2/23:0) levels	0.409726
GCST90200130	Linoleoylcholine levels	0.741575
GCST90200131	Sphingomyelin (d18:1/19:0, d19:1/18:0) levels	0.787843
GCST90200132	Linolenoylcarnitine (C18:3) levels	0.772602
GCST90200133	Heneicosapentaenoate (21:5n3) levels	0.745544
GCST90200134	Sphingomyelin (d18:1/25:0, d19:0/24:1, d20:1/23:0, d19:1/24:0) levels	0.585729
GCST90200135	Arachidoylcarnitine (C20) levels	0.908957
GCST90200136	Cerotoylcarnitine (C26) levels	0.85845
GCST90200137	Lignoceroylcarnitine (C24) levels	0.713668
GCST90200138	Docosatrienoate (22:3n6) levels	0.921717
GCST90200139	Dihomo-linolenoylcarnitine (C20:3n3 or 6) levels	0.787865
GCST90200140	Carotene diol (2) levels	0.888336
GCST90200141	Ethyl alpha-glucopyranoside levels	0.682504
GCST90200142	Carotene diol (1) levels	0.732706
GCST90200143	Nervonoylcarnitine (C24:1) levels	0.562841
GCST90200144	Dihomo-linoleoylcarnitine (C20:2) levels	0.657715
GCST90200145	Glycosyl ceramide (d18:1/20:0, d16:1/22:0) levels	0.140939
GCST90200146	Docosahexaenoylcarnitine (C22:6) levels	0.0516084
GCST90200147	N,N,N-trimethyl-5-aminovalerate levels	0.00612436
GCST90200148	Eicosenoylcarnitine (C20:1) levels	0.669655
GCST90200149	Ximenoylcarnitine (C26:1) levels	0.35734
GCST90200150	Arachidonoylcarnitine (C20:4) levels	0.866509
GCST90200151	5-dodecenoylcarnitine (C12:1) levels	0.322777
GCST90200152	2-butenoylglycine levels	0.481583
GCST90200153	(N(1) + N(8))-acetylspermidine levels	0.462507
GCST90200154	Hydroxy-cmpf levels	0.645151
GCST90200155	2-furoylcarnitine levels	0.619431
GCST90200156	Cortolone glucuronide (1) levels	0.0258925
GCST90200157	Carotene diol (3) levels	0.93642
GCST90200158	3-hydroxyoleoylcarnitine levels	0.0993926
GCST90200159	Dodecenedioate (C12:1-DC) levels	0.66001
GCST90200160	Trans-2-hexenoylglycine levels	0.7795
GCST90200161	2-hydroxyarachidate levels	0.352301
GCST90200162	3-hydroxyphenylacetoylglutamine levels	0.699599
GCST90200163	Heptenedioate (C7:1-DC) levels	0.45778
GCST90200164	Hexadecenedioate (C16:1-DC) levels	0.778324
GCST90200165	Octadecenedioate (C18:1-DC) levels	0.733472
GCST90200166	Dihydroferulic acid sulfate levels	0.708494
GCST90200167	Glutamine conjugate of C7H12O2 levels	0.396586
GCST90200168	Hydroxyasparagine levels	0.707908
GCST90200169	Sphingomyelin (d17:1/14:0, d16:1/15:0) levels	0.432021
GCST90200170	Octadecadienedioate (C18:2-DC) levels	0.968388
GCST90200171	Perfluorooctanoate (PFOA) levels	0.990149
GCST90200172	3-carboxy-4-methyl-5-pentyl-2-furanpropionate (3-CMPFP) levels	0.701832
GCST90200173	Glutamine conjugate of C6H10O2 (2) levels	0.929144
GCST90200174	3-hydroxybutyroylglycine levels	0.693415
GCST90200175	Glycine conjugate of C10H14O2 (1) levels	0.77299
GCST90200176	Glutamine conjugate of C6H10O2 (1) levels	0.80613
GCST90200177	N-methylhydroxyproline levels	0.955419
GCST90200178	Glucuronide of C10H18O2 (7) levels	0.202485
GCST90200179	Glyco-beta-muricholate levels	0.597225
GCST90200180	Glucuronide of C12H22O4 (1) levels	0.693323
GCST90200181	N,n,n-trimethyl-alanylproline betaine (tmap) levels	0.691369
GCST90200182	Glycine conjugate of C10H12O2 levels	0.901252
GCST90200183	N-acetyl-2-aminooctanoate levels	0.51067
GCST90200184	3-formylindole levels	0.23353
GCST90200185	Gamma-glutamylcitrulline levels	0.30307
GCST90200186	8-methoxykynurenate levels	0.373358
GCST90200187	Tetradecadienoate (14:2) levels	0.804813
GCST90200188	3-amino-2-piperidone levels	0.562241
GCST90200189	Glucuronide of piperine metabolite C17H21NO3 (3) levels	0.386234
GCST90200190	Dodecadienoate (12:2) levels	0.916511
GCST90200191	N-lactoyl tyrosine levels	0.150468
GCST90200192	N,N-dimethylalanine levels	0.993141
GCST90200194	N-lactoyl phenylalanine levels	0.625799
GCST90200195	N-acetyl-isoputreanine levels	0.543699
GCST90200196	2,2'-Methylenebis(6-tert-butyl-p-cresol) levels	0.373582
GCST90200197	N-lactoyl isoleucine levels	0.513968
GCST90200198	2-hydroxysebacate levels	0.808429
GCST90200199	Ascorbic acid 3-sulfate levels	0.506603
GCST90200200	N-lactoyl valine levels	0.749656
GCST90200201	6-bromotryptophan levels	0.0464673
GCST90200202	Delta-CEHC levels	0.0836747
GCST90200203	Indoleacetoylcarnitine levels	0.192002
GCST90200204	N-acetyl leucine levels	0.660541
GCST90200205	3-indoleglyoxylic acid levels	0.83623
GCST90200206	Sulfate of piperine metabolite C18H21NO3 (1) levels	0.123202
GCST90200207	Methyl vanillate sulfate levels	0.872102
GCST90200208	Glucuronide of piperine metabolite C17H21NO3 (4) levels	0.679769
GCST90200209	Sulfate of piperine metabolite C16H19NO3 (3) levels	0.252106
GCST90200210	Sulfate of piperine metabolite C16H19NO3 (2) levels	0.815172
GCST90200211	3-hydroxypyridine glucuronide levels	0.495692
GCST90200212	Glucuronide of piperine metabolite C17H21NO3 (5) levels	0.976558
GCST90200213	2-naphthol sulfate levels	0.741167
GCST90200214	11beta-hydroxyandrosterone glucuronide levels	0.428151
GCST90200215	4-ethylcatechol sulfate levels	0.000143783
GCST90200216	Sulfate of piperine metabolite C18H21NO3 (3) levels	0.801652
GCST90200217	(2,4 or 2,5)-dimethylphenol sulfate levels	0.158561
GCST90200218	11beta-hydroxyetiocholanolone glucuronide levels	0.492855
GCST90200219	Cholic acid glucuronide levels	0.248432
GCST90200220	4-allylcatechol sulfate levels	0.596431
GCST90200221	Glycoursodeoxycholic acid sulfate (1) levels	0.338788
GCST90200222	Dihydrocaffeate sulfate (2) levels	0.136916
GCST90200223	4-methylhexanoylglutamine levels	0.547262
GCST90200224	2-ketocaprylate levels	0.647267
GCST90200225	3-hydroxy-2-methylpyridine sulfate levels	0.565652
GCST90200226	5-hydroxy-2-methylpyridine sulfate levels	0.0286649
GCST90200227	3-ethylcatechol sulfate (2) levels	0.988557
GCST90200228	3-hydroxyhexanoylcarnitine (1) levels	0.190748
GCST90200229	2,6-dihydroxybenzoic acid levels	0.607332
GCST90200230	3-ethylcatechol sulfate (1) levels	0.26618
GCST90200231	Lithocholate sulfate (1) levels	0.678625
GCST90200232	4-acetylcatechol sulfate (1) levels	0.705702
GCST90200233	2,3-dihydroxy-5-methylthio-4-pentenoate (dmtpa) levels	0.779684
GCST90200234	Picolinoylglycine levels	0.0549568
GCST90200235	Succinoyltaurine levels	0.08686
GCST90200236	Undecenoylcarnitine (C11:1) levels	0.126512
GCST90200237	Palmitoyl-sphingosine-phosphoethanolamine (d18:1/16:0) levels	0.0554703
GCST90200238	Pregnenetriol disulfate levels	0.672549
GCST90200239	Tetradecadienedioate (C14:2-DC) levels	0.654143
GCST90200240	Hydroxy-N6,N6,N6-trimethyllysine levels	0.345625
GCST90200241	Pregnenetriol sulfate levels	0.934963
GCST90200242	Taurochenodeoxycholic acid 3-sulfate levels	0.151567
GCST90200243	Hydroxypalmitoyl sphingomyelin (d18:1/16:0(OH)) levels	0.967082
GCST90200244	5-hydroxymethyl-2-furoylcarnitine levels	0.0843493
GCST90200245	Eicosenedioate (C20:1-DC) levels	0.953251
GCST90200246	3-hydroxydecanoylcarnitine levels	0.330637
GCST90200247	Levulinoylcarnitine levels	0.901333
GCST90200248	Cis 3,4-methyleneheptanoate levels	0.675197
GCST90200249	Branched-chain, straight-chain, or cyclopropyl 12:1 fatty acid levels	0.338071
GCST90200250	Deoxycholic acid 12-sulfate levels	0.496081
GCST90200251	Branched-chain, straight-chain, or cyclopropyl 10:1 fatty acid (1) levels	0.247709
GCST90200252	3,5-dichloro-2,6-dihydroxybenzoic acid levels	0.954849
GCST90200253	Vanillic acid glycine levels	0.617704
GCST90200254	(S)-a-amino-omega-caprolactam levels	0.492767
GCST90200255	3-bromo-5-chloro-2,6-dihydroxybenzoic acid levels	0.957708
GCST90200256	Dibutyl sulfosuccinate levels	0.359896
GCST90200257	Metabolonic lactone sulfate levels	0.227904
GCST90200258	2-hydroxy-4-(methylthio)butanoic acid levels	0.871002
GCST90200259	Pentose acid levels	0.569401
GCST90200260	Branched chain 14:0 dicarboxylic acid levels	0.464963
GCST90200261	S-carboxyethylcysteine levels	0.76666
GCST90200262	N-succinyl-phenylalanine levels	0.310871
GCST90200263	(2 or 3)-decenoate (10:1n7 or n8) levels	0.773971
GCST90200264	Bilirubin degradation product, C17H20N2O5 (2) levels	0.0439589
GCST90200265	Bilirubin degradation product, C16H18N2O5 (4) levels	0.0379289
GCST90200266	Cis-3,4-methyleneheptanoylcarnitine levels	0.868999
GCST90200267	Tetrahydrocortisol glucuronide levels	0.290801
GCST90200268	N-acetyl-2-aminoadipate levels	0.839403
GCST90200269	Bilirubin degradation product, C17H20N2O5 (1) levels	0.0286484
GCST90200270	2-methoxyhydroquinone sulfate (1) levels	0.589403
GCST90200271	Bilirubin degradation product, C16H18N2O5 (3) levels	0.0729207
GCST90200272	3-hydroxyoctanoylcarnitine (1) levels	0.420274
GCST90200273	2-methoxyhydroquinone sulfate (2) levels	0.987861
GCST90200274	Cis-3,4-methyleneheptanoylglycine levels	0.415596
GCST90200275	Bilirubin degradation product, C16H18N2O5 (2) levels	0.102797
GCST90200277	Bilirubin degradation product, C16H18N2O5 (1) levels	0.0878296
GCST90200278	3-hydroxyoctanoylcarnitine (2) levels	0.316012
GCST90200279	Pantothenate levels	0.00216057
GCST90200280	5-oxoproline levels	0.289472
GCST90200281	Phosphoethanolamine levels	0.67222
GCST90200282	Picolinate levels	0.373064
GCST90200283	3-ureidopropionate levels	0.0524734
GCST90200285	Eicosenedioate (C20:1-DC) levels	0.872185
GCST90200286	Allantoin levels	0.542146
GCST90200287	N-acetylvaline levels	0.78833
GCST90200288	N-acetylleucine levels	0.94133
GCST90200289	N-acetylmethionine levels	0.586712
GCST90200290	Glycerate levels	0.395408
GCST90200291	Sarcosine levels	0.764686
GCST90200292	Trans-4-hydroxyproline levels	0.627668
GCST90200293	Thyroxine levels	0.00331706
GCST90200294	Pipecolate levels	0.695824
GCST90200295	Gamma-glutamyltyrosine levels	0.806195
GCST90200296	Methyl indole-3-acetate levels	0.587799
GCST90200297	Ursodeoxycholate levels	0.824227
GCST90200298	3-hydroxy-3-methylglutarate levels	0.196258
GCST90200299	Oleoyl ethanolamide levels	0.758032
GCST90200300	4-hydroxyphenylpyruvate levels	0.259463
GCST90200301	Gamma-glutamylglutamine levels	0.980326
GCST90200302	Alpha-tocopherol levels	0.667954
GCST90200303	N-acetyl-L-alanine levels	0.705289
GCST90200304	Citrate levels	0.651813
GCST90200305	2-aminobutyrate levels	0.349503
GCST90200306	Butyrate/isobutyrate (4:0) levels	0.505627
GCST90200307	Urate levels	0.240581
GCST90200309	Vanillylmandelate (VMA) levels	0.337641
GCST90200310	3-aminoisobutyrate levels	0.552212
GCST90200311	4-acetamidobutanoate levels	0.301506
GCST90200312	2-hydroxystearate levels	0.0734071
GCST90200313	N1-methyladenosine levels	0.946463
GCST90200314	N-acetylneuraminate levels	0.848617
GCST90200315	Gamma-glutamylhistidine levels	0.416516
GCST90200316	N-acetylglucosaminylasparagine levels	0.509759
GCST90200317	Homovanillate (hva) levels	0.519939
GCST90200318	Acetoacetate levels	0.686878
GCST90200319	Cys-gly, oxidized levels	0.65372
GCST90200320	Dihomo-linoleate (20:2n6) levels	0.339702
GCST90200321	Cholate levels	0.612475
GCST90200322	Beta-hydroxyisovalerate levels	0.621516
GCST90200323	Creatine levels	0.3964
GCST90200324	Anthranilate levels	0.262125
GCST90200325	Glycerol levels	0.442958
GCST90200326	Gamma-glutamylleucine levels	0.13954
GCST90200327	Choline levels	0.289997
GCST90200328	3-methoxytyrosine levels	0.601948
GCST90200329	3-phosphoglycerate levels	0.373831
GCST90200330	1-palmitoyl-2-linoleoyl-gpc (16:0/18:2) levels	0.967845
GCST90200331	1-palmitoyl-2-oleoyl-GPE (16:0/18:1) levels	0.642174
GCST90200332	1-palmitoyl-2-linoleoyl-GPI (16:0/18:2) levels	0.301236
GCST90200333	Taurocholic acid levels	0.764566
GCST90200334	Taurodeoxycholate levels	0.0523362
GCST90200335	Stearoyl sphingomyelin (d18:1/18:0) levels	0.0158534
GCST90200336	Ceramide (d18:1/16:0) levels	0.506943
GCST90200337	Taurochenodeoxycholate levels	0.701488
GCST90200338	4-hydroxyphenylacetate levels	0.670355
GCST90200339	5,6-dihydrothymine levels	0.606963
GCST90200340	1-palmitoyl-2-oleoyl-gpc (16:0/18:1) levels	0.215235
GCST90200341	N-stearoyl-sphingosine (d18:1/18:0) levels	0.354348
GCST90200342	Glycochenodeoxycholate levels	0.980749
GCST90200343	N-formylmethionine levels	0.941323
GCST90200344	N6,n6,n6-trimethyllysine levels	0.26995
GCST90200345	S-adenosylhomocysteine (SAH) levels	0.117081
GCST90200346	4-acetaminophen sulfate levels	0.838339
GCST90200347	2-hydroxyhippurate (salicylurate) levels	0.201756
GCST90200348	Quinolinate levels	0.458092
GCST90200349	Eicosapentaenoate (EPA; 20:5n3) levels	0.150636
GCST90200350	Laurate (12:0) levels	0.103343
GCST90200351	N-acetylputrescine levels	0.818536
GCST90200352	Methylsuccinate levels	0.0748405
GCST90200353	9,10-DiHOME levels	0.755618
GCST90200354	Linoleate (18:2n6) levels	0.359774
GCST90200355	Adenosine 5'-diphosphate (ADP) levels	0.435653
GCST90200356	Adenosine 5'-monophosphate (AMP) levels	0.0639424
GCST90200357	Adenosine 3',5'-cyclic monophosphate (camp) levels	0.366856
GCST90200358	Arachidonate (20:4n6) levels	0.79703
GCST90200359	5-methylthioadenosine (mta) levels	0.819687
GCST90200360	Cortisone levels	0.103003
GCST90200361	Beta-alanine levels	0.576831
GCST90200362	Succinate levels	0.558152
GCST90200363	Phosphocholine levels	0.94502
GCST90200364	Cysteinylglycine levels	0.764637
GCST90200365	Phenylpyruvate levels	0.219583
GCST90200366	Creatinine levels	0.251851
GCST90200367	3-Hydroxybutyrate levels	0.0227711
GCST90200368	Cholesterol levels	0.204441
GCST90200369	2-hydroxyphenylacetate levels	0.824094
GCST90200370	Aspartate levels	0.459083
GCST90200371	3-(4-hydroxyphenyl)lactate levels	0.125894
GCST90200372	Arginine levels	0.479665
GCST90200373	Gluconate levels	0.737145
GCST90200374	Sphinganine levels	0.241106
GCST90200375	Gamma-glutamylglutamate levels	0.951885
GCST90200376	Flavin adenine dinucleotide (FAD) levels	0.257657
GCST90200377	Histidine levels	0.531009
GCST90200378	Cortisol levels (plasma)	0.61055
GCST90200379	Hypotaurine levels	0.382941
GCST90200380	Glutarate (C5-DC) levels	0.530732
GCST90200381	S-1-pyrroline-5-carboxylate levels	0.770486
GCST90200382	Cystine levels	0.108946
GCST90200383	Cystathionine levels	0.797976
GCST90200384	Guanidinoacetate levels	0.052718
GCST90200385	Sphingosine levels	0.841486
GCST90200386	Deoxycholate levels	0.939761
GCST90200387	Glycocholate levels	0.568858
GCST90200388	Palmitoleate (16:1n7) levels	0.999534
GCST90200389	Leucine levels	0.515429
GCST90200390	Stearate (18:0) levels	0.83139
GCST90200391	Methionine levels	0.868835
GCST90200392	Orotate levels	0.915633
GCST90200393	Phosphate levels (UKB data field 30810)	0.544774
GCST90200394	Inosine levels	0.0154668
GCST90200395	Inosine 5'-monophosphate (IMP) levels	0.542429
GCST90200396	Phenylalanine levels	0.263486
GCST90200397	Palmitate (16:0) levels	0.721936
GCST90200398	Malate levels	0.305839
GCST90200399	Isoleucine levels	0.309606
GCST90200400	Nicotinamide levels	0.792413
GCST90200401	Myo-inositol levels	0.957672
GCST90200402	Lysine levels	0.3292
GCST90200403	Citrulline levels	0.777568
GCST90200404	Ornithine levels	0.409376
GCST90200405	Retinol (Vitamin A) levels	0.727166
GCST90200406	1-methylnicotinamide levels	0.0826694
GCST90200407	Uridine levels	0.074944
GCST90200408	Plasma lactate levels	0.879093
GCST90200409	Pristanate levels	0.626745
GCST90200410	Phytanate levels	0.627744
GCST90200411	Plasma free proline levels	0.242842
GCST90200412	Glutamate levels	0.981561
GCST90200413	2'-deoxyuridine levels	0.436718
GCST90200414	Myristate (14:0) levels	0.320878
GCST90200415	Serine levels	0.686158
GCST90200416	Trans-urocanate levels	0.0931598
GCST90200417	Urea levels	0.396085
GCST90200418	Pyridoxal levels	0.68419
GCST90200419	Glutamine levels	0.511351
GCST90200420	Taurine levels	0.686766
GCST90200422	Serotonin levels	0.17134
GCST90200423	Spermidine levels	0.113994
GCST90200424	Dimethylglycine levels	0.617358
GCST90200425	Betaine levels	0.657858
GCST90200426	Xylose levels	0.0392135
GCST90200427	Tyrosine levels	0.248029
GCST90200428	Caprate (10:0) levels	0.716645
GCST90200429	Cytidine levels	0.32026
GCST90200430	Pyruvate levels	0.216193
GCST90200431	Alanine levels	0.272483
GCST90200432	Threonine levels	0.626607
GCST90200433	Cytosine levels	0.184238
GCST90200434	12,13-DiHOME levels	0.43674
GCST90200435	Mannose levels	0.935821
GCST90200436	Caffeine levels	0.1246
GCST90200437	Fructose levels	0.672926
GCST90200438	Alpha-ketobutyrate levels	0.679381
GCST90200440	Blood sugar levels	0.363114
GCST90200441	Tryptophan levels	0.0928523
GCST90200442	Valine levels	0.518603
GCST90200443	Pseudouridine levels	0.772423
GCST90200444	Dihydroorotate levels	0.80438
GCST90200445	Caprylate (8:0) levels	0.775104
GCST90200446	Arachidate (20:0) levels	0.189903
GCST90200447	Maltose levels in coronary artery disease	0.341907
GCST90200448	N-stearoyl-sphinganine (d18:0/18:0) levels	0.698829
GCST90200451	Nonadecanoate (19:0) levels	0.142323
GCST90200452	Plasma free asparagine levels	0.608094
GCST90200453	X-07765 levels	0.955333
GCST90200454	Kynurenate levels	0.504275
GCST90200455	Alpha-ketoglutarate levels	0.0542544
GCST90200456	X-11308 levels	0.616367
GCST90200457	Pentadecanoate (15:0) levels	0.104472
GCST90200458	X-11315 levels	0.262882
GCST90200459	Margarate (17:0) levels	0.583853
GCST90200460	X-11372 levels	0.505741
GCST90200461	X-10458 levels	0.257686
GCST90200462	X-11299 levels	0.915585
GCST90200463	X-11478 levels	0.767114
GCST90200464	X-11849 levels	0.358147
GCST90200465	X-11787 levels	0.499685
GCST90200466	X-11632 levels	0.904469
GCST90200467	X-11852 levels	0.792064
GCST90200468	X-11847 levels	0.863694
GCST90200469	X-11483 levels	0.407988
GCST90200470	X-11470 levels	0.132217
GCST90200471	X-11381 levels	0.26194
GCST90200472	X-11850 levels	0.0195591
GCST90200473	X-11795 levels	0.720022
GCST90200474	X-11444 levels	0.250765
GCST90200475	X-11858 levels	0.556397
GCST90200476	X-11843 levels	0.105299
GCST90200477	X-12127 levels	0.621312
GCST90200478	X-12221 levels	0.319756
GCST90200479	X-12283 levels	0.25178
GCST90200480	X-12410 levels	0.250348
GCST90200481	X-12104 levels	0.493836
GCST90200482	X-12193 levels	0.161138
GCST90200483	X-12216 levels	0.370484
GCST90200484	X-12306 levels	0.791027
GCST90200485	X-12100 levels	0.957399
GCST90200486	X-12261 levels	0.842553
GCST90200487	X-11880 levels	0.0486269
GCST90200488	X-12117 levels	0.539074
GCST90200489	X-12407 levels	0.969766
GCST90200490	X-12101 levels	0.594163
GCST90200491	X-12026 levels	0.831474
GCST90200492	X-12411 levels	0.624443
GCST90200493	X-12013 levels	0.97268
GCST90200494	X-12007 levels	0.235169
GCST90200495	X-12462 levels	0.0598
GCST90200496	X-12714 levels	0.500908
GCST90200497	X-12740 levels	0.619826
GCST90200498	X-12730 levels	0.757621
GCST90200499	X-12701 levels	0.106543
GCST90200500	X-12816 levels	0.931952
GCST90200501	X-12731 levels	0.936389
GCST90200502	X-12707 levels	0.288383
GCST90200503	X-12729 levels	0.250067
GCST90200504	X-12830 levels	0.675186
GCST90200505	X-12818 levels	0.965125
GCST90200506	X-12812 levels	0.422487
GCST90200507	X-12822 levels	0.748129
GCST90200508	X-12738 levels	0.209158
GCST90200509	X-12544 levels	0.819106
GCST90200510	X-12680 levels	0.623697
GCST90200511	X-12906 levels	0.788685
GCST90200512	X-13684 levels	0.0691359
GCST90200513	X-13507 levels	0.314755
GCST90200514	X-12851 levels	0.354425
GCST90200515	X-12849 levels	0.842661
GCST90200516	X-12847 levels	0.656266
GCST90200517	X-13553 levels	0.390083
GCST90200518	X-12839 levels	0.144315
GCST90200519	X-13729 levels	0.993628
GCST90200520	X-13007 levels	0.0242444
GCST90200521	X-13844 levels	0.806131
GCST90200522	X-13728 levels	0.2522
GCST90200523	X-12844 levels	0.517061
GCST90200524	X-13695 levels	0.952871
GCST90200525	X-13723 levels	0.186536
GCST90200526	X-14056 levels	0.969088
GCST90200527	X-13866 levels	0.934316
GCST90200528	X-17146 levels	0.318527
GCST90200529	X-16397 levels	0.363415
GCST90200530	X-17335 levels	0.0225666
GCST90200531	X-16964 levels	0.209811
GCST90200532	X-16935 levels	0.774899
GCST90200533	X-15486 levels	0.658481
GCST90200534	X-16580 levels	0.464974
GCST90200535	X-17325 levels	0.330887
GCST90200536	X-17328 levels	0.922152
GCST90200537	X-16087 levels	0.830399
GCST90200538	X-17010 levels	0.0503
GCST90200539	X-14939 levels	0.763879
GCST90200540	X-15461 levels	0.149135
GCST90200541	X-15523 levels	0.313101
GCST90200542	X-15728 levels	0.579919
GCST90200543	X-15503 levels	0.916058
GCST90200544	X-16124 levels	0.858411
GCST90200545	X-17438 levels	0.622075
GCST90200546	X-17354 levels	0.286562
GCST90200547	X-17654 levels	0.973456
GCST90200548	X-17676 levels	0.198399
GCST90200549	X-17367 levels	0.634591
GCST90200550	X-17357 levels	0.810703
GCST90200551	X-18886 levels	0.63641
GCST90200552	X-18887 levels	0.986496
GCST90200553	X-17653 levels	0.995742
GCST90200554	X-17346 levels	0.794565
GCST90200555	X-17690 levels	0.810375
GCST90200556	X-18345 levels	0.14049
GCST90200557	X-17685 levels	0.289166
GCST90200558	X-18888 levels	0.95326
GCST90200559	X-18901 levels	0.896677
GCST90200560	X-17351 levels	0.246303
GCST90200561	X-18779 levels	0.199752
GCST90200562	X-21286 levels	0.270886
GCST90200564	X-21319 levels	0.258188
GCST90200565	X-21258 levels	0.355949
GCST90200566	X-21364 levels	0.592881
GCST90200567	X-21353 levels	0.495316
GCST90200568	X-19438 levels	0.722409
GCST90200569	X-18913 levels	0.899609
GCST90200570	X-18921 levels	0.0557531
GCST90200571	X-21339 levels	0.63897
GCST90200572	X-19299 levels	0.882627
GCST90200573	X-18935 levels	0.772192
GCST90200574	X-21310 levels	0.550989
GCST90200575	X-21283 levels	0.536245
GCST90200576	X-21285 levels	0.295198
GCST90200577	X-21312 levels	0.819918
GCST90200578	X-18922 levels	0.419798
GCST90200579	X-21442 levels	0.804323
GCST90200580	X-21796 levels	0.657568
GCST90200581	X-21441 levels	0.461449
GCST90200582	X-21752 levels	0.316932
GCST90200583	X-21807 levels	0.349253
GCST90200584	X-21736 levels	0.216373
GCST90200585	X-21829 levels	0.781537
GCST90200586	X-21471 levels	0.926332
GCST90200587	X-21733 levels	0.117951
GCST90200588	X-21742 levels	0.385799
GCST90200589	X-21821 levels	0.868562
GCST90200590	X-21470 levels	0.520858
GCST90200591	X-21383 levels	0.467225
GCST90200592	X-21607 levels	0.234721
GCST90200593	X-21834 levels	0.0062368
GCST90200594	X-21467 levels	0.355776
GCST90200595	X-22776 levels	0.767641
GCST90200596	X-23655 levels	0.975535
GCST90200597	X-22834 levels	0.528377
GCST90200598	X-22771 levels	0.353897
GCST90200599	X-23639 levels	0.129946
GCST90200600	X-23648 levels	0.724582
GCST90200601	X-23654 levels	0.543007
GCST90200602	X-22520 levels	0.619217
GCST90200603	X-23641 levels	0.454148
GCST90200604	X-23276 levels	0.213444
GCST90200605	X-21845 levels	0.117255
GCST90200606	X-22509 levels	0.769013
GCST90200607	X-23644 levels	0.875011
GCST90200608	X-22162 levels	0.938659
GCST90200609	X-23587 levels	0.706392
GCST90200610	X-23593 levels	0.586755
GCST90200611	X-23636 levels	0.847232
GCST90200612	X-23678 levels	0.963345
GCST90200613	X-23680 levels	0.722536
GCST90200614	X-23780 levels	0.708066
GCST90200615	X-23974 levels	0.912664
GCST90200616	X-23659 levels	0.718267
GCST90200617	X-23665 levels	0.668832
GCST90200618	X-23782 levels	0.974552
GCST90200619	X-24295 levels	0.70928
GCST90200620	X-24243 levels	0.475574
GCST90200621	X-23739 levels	0.498486
GCST90200622	X-23997 levels	0.431406
GCST90200623	X-24241 levels	0.736801
GCST90200624	X-24328 levels	0.0721217
GCST90200625	X-24456 levels	0.412818
GCST90200626	X-24418 levels	0.130779
GCST90200627	X-24344 levels	0.723578
GCST90200628	X-24556 levels	0.933802
GCST90200629	X-24337 levels	0.165118
GCST90200630	X-24546 levels	0.748528
GCST90200631	X-24306 levels	0.52983
GCST90200632	X-24307 levels	0.222792
GCST90200633	X-24334 levels	0.680336
GCST90200634	X-24518 levels	0.260145
GCST90200635	X-24494 levels	0.396467
GCST90200636	X-24544 levels	0.331416
GCST90200637	X-24531 levels	0.81562
GCST90200638	X-24811 levels	0.363216
GCST90200639	X-24757 levels	0.264424
GCST90200640	X-24978 levels	0.802285
GCST90200641	X-24970 levels	0.461268
GCST90200642	X-24795 levels	0.432837
GCST90200643	X-24951 levels	0.797674
GCST90200644	X-24728 levels	0.792984
GCST90200645	X-24565 levels	0.624326
GCST90200646	X-24801 levels	0.154412
GCST90200647	X-24736 levels	0.835088
GCST90200648	X-24585 levels	0.877165
GCST90200649	X-24588 levels	0.979214
GCST90200650	X-25109 levels	0.755851
GCST90200651	X-24947 levels	0.358413
GCST90200652	X-24949 levels	0.820379
GCST90200653	X-24812 levels	0.824209
GCST90200654	X-25217 levels	0.946048
GCST90200656	X-25371 levels	0.567723
GCST90200657	X-25419 levels	0.0507659
GCST90200658	X-25265 levels	0.727702
GCST90200659	X-25172 levels	0.214664
GCST90200660	X-25957 levels	0.335738
GCST90200661	X-25422 levels	0.231297
GCST90200663	X-25420 levels	0.857416
GCST90200664	X-25810 levels	0.172984
GCST90200665	X-25433 levels	0.381479
GCST90200666	X-25343 levels	0.131745
GCST90200667	X-25271 levels	0.330717
GCST90200669	X-25519 levels	0.56914
GCST90200670	X-26111 levels	0.531326
GCST90200671	X-26109 levels	0.365561
GCST90200672	X-26054 levels	0.34596
GCST90200673	Carnitine C4 levels	0.7713
GCST90200674	Androsterone sulfate levels	0.186683
GCST90200675	N-acetyltyrosine levels	0.359403
GCST90200676	N-acetyl-L-glutamine levels	0.730955
GCST90200677	N-acetylphenylalanine levels	0.0686167
GCST90200678	N-acetylasparagine levels	0.406082
GCST90200679	N-acetylarginine levels	0.546627
GCST90200680	5-acetylamino-6-formylamino-3-methyluracil levels	0.562642
GCST90200681	Orotidine levels	0.737141
GCST90200682	3-methylcytidine levels	0.341119
GCST90200683	N-acetylcitrulline levels	0.851613
GCST90200684	N-acetyl-aspartyl-glutamate (naag) levels	0.634713
GCST90200685	1-stearoyl-2-arachidonoyl-gpc (18:0/20:4) levels	0.502804
GCST90200686	Bilirubin (E,E) levels	0.771196
GCST90200687	Bilirubin (E,Z or Z,E) levels	0.13725
GCST90200688	Androsterone glucuronide levels	0.107183
GCST90200689	N6-methyllysine levels	0.544412
GCST90200690	N-acetyl-1-methylhistidine levels	0.540356
GCST90200691	N-delta-acetylornithine levels	0.573946
GCST90200692	1-palmitoyl-2-arachidonoyl-gpc (16:0/20:4n6) levels	0.336241
GCST90200693	Glycochenodeoxycholate glucuronide (1) levels	0.426524
GCST90200694	2'-o-methylcytidine levels	0.634058
GCST90200695	2'-o-methyluridine levels	0.00183398
GCST90200696	N6,N6-dimethyllysine levels	0.88874
GCST90200697	N2-acetyl,N6,N6-dimethyllysine levels	0.497205
GCST90200698	N2-acetyl,N6-methyllysine levels	0.798167
GCST90200699	Deoxycholic acid glucuronide levels	0.349554
GCST90200700	Decadienedioic acid (C10:2-DC) levels	0.92916
GCST90200701	Bilirubin degradation product, C17H18N2O4 (1) levels	0.0980486
GCST90200702	Bilirubin degradation product, C17H18N2O4 (2) levels	0.194026
GCST90200703	Bilirubin degradation product, C17H18N2O4 (3) levels	0.795132
GCST90200704	Bilirubin (z,z) levels	0.0848686
GCST90200705	Ethylmalonate levels	0.655256
GCST90200706	Biliverdin levels	0.376466
GCST90200707	Glycine levels	0.966547
GCST90200708	X-12112 levels	0.520811
GCST90200709	X-12798 levels	0.562833
GCST90200710	X-13431 levels	0.102297
GCST90200711	X-19141 levels	0.642793
GCST90200712	Spermidine to 5-methylthioadenosine (MTA) ratio	0.20017
GCST90200713	Spermidine to ornithine ratio	0.410765
GCST90200714	Alpha-ketoglutarate to alpha-ketobutyrate ratio	0.317681
GCST90200715	Alpha-ketoglutarate to glutamate ratio	0.725611
GCST90200716	Adenosine 5'-diphosphate (ADP) to phosphoethanolamine ratio	0.753115
GCST90200717	3-phosphoglycerate to adenosine 5'-diphosphate (ADP) ratio	0.843146
GCST90200718	Alpha-ketoglutarate to succinate ratio	0.953458
GCST90200719	Adenosine 3',5'-cyclic monophosphate (cAMP) to adenosine 5'-monophosphate (AMP) ratio	0.942392
GCST90200720	Adenosine 5'-diphosphate (ADP) to pantothenate ratio	0.821695
GCST90200721	Adenosine 5'-diphosphate (ADP) to phosphate ratio	0.583682
GCST90200722	S-adenosylhomocysteine (SAH) to leucine ratio	0.559573
GCST90200723	S-adenosylhomocysteine (SAH) to 5-methyluridine (ribothymidine) ratio	0.308258
GCST90200724	Cholate to taurocholate ratio	0.47601
GCST90200725	Adenosine 5'-diphosphate (ADP) to creatine ratio	0.593453
GCST90200726	N-acetylputrescine to (N(1) + N(8))-acetylspermidine ratio	0.115304
GCST90200727	Adenosine 3',5'-cyclic monophosphate (cAMP) to taurocholate ratio	0.309637
GCST90200728	Adenosine 5'-diphosphate (ADP) to Adenosine 5'-monophosphate (AMP) ratio	0.229374
GCST90200729	3-phosphoglycerate to phosphate ratio	0.898834
GCST90200730	Adenosine 5'-diphosphate (ADP) to fructose ratio	0.982519
GCST90200731	Adenosine 5'-diphosphate (ADP) to mannose ratio	0.61078
GCST90200732	Adenosine 5'-diphosphate (ADP) to tyrosine ratio	0.868488
GCST90200733	Adenosine 5'-diphosphate (ADP) to N-acetylglucosamine to N-acetylgalactosamine ratio	0.00485058
GCST90200734	Adenosine 5'-monophosphate (AMP) to palmitate (16:0) ratio	0.655955
GCST90200735	Arginine to ornithine ratio	0.00540781
GCST90200736	Adenosine 5'-diphosphate (ADP) to arginine ratio	0.87972
GCST90200737	Adenosine 5'-diphosphate (ADP) to 2'-deoxyuridine ratio	0.590774
GCST90200738	Adenosine 5'-monophosphate (AMP) to inosine 5'-monophosphate (IMP) ratio	0.602757
GCST90200739	Adenosine 5'-monophosphate (AMP) to proline ratio	0.476583
GCST90200740	Arachidonate (20:4n6) to oleate to vaccenate (18:1) ratio	0.308757
GCST90200741	Adenosine 5'-monophosphate (AMP) to alanine ratio	0.517857
GCST90200742	Aspartate to citrate ratio	0.893706
GCST90200743	Arginine to citrulline ratio	0.547313
GCST90200744	Arginine to glutamate ratio	0.660292
GCST90200745	Adenosine 5'-monophosphate (AMP) to phenylalanine ratio	0.757094
GCST90200746	Adenosine 5'-diphosphate (ADP) to gluconate ratio	0.00984572
GCST90200748	Aspartate to glutamate ratio	0.537219
GCST90200749	Arachidonate (20:4n6) to pyruvate ratio	0.0919456
GCST90200750	Aspartate to asparagine ratio	0.264528
GCST90200751	Cortisone to cortisol ratio	0.897723
GCST90200752	Succinate to acetoacetate ratio	0.354721
GCST90200753	Aspartate to citrulline ratio	0.410521
GCST90200754	Sphingosine to phosphate ratio	0.60793
GCST90200755	Inosine 5'-monophosphate (IMP) to phosphate ratio	0.413808
GCST90200756	Glycine to pyridoxal ratio	0.72548
GCST90200757	Glycine to alanine ratio	0.763125
GCST90200758	Glycine to serine ratio	0.637124
GCST90200759	Histidine to trans-urocanate ratio	0.0577235
GCST90200760	Methionine to methionine sulfoxide ratio	0.669623
GCST90200761	Citrulline to dimethylarginine (SDMA + ADMA) ratio	0.794492
GCST90200762	Palmitate (16:0) to myristate (14:0) ratio	0.21885
GCST90200763	Phosphate to N-acetylneuraminate ratio	0.130656
GCST90200764	Phosphate to uridine ratio	0.793552
GCST90200765	Phosphate to alanine ratio	0.673988
GCST90200766	Phosphate to phosphoethanolamine ratio	0.804105
GCST90200767	Phosphate to glucose ratio	0.343431
GCST90200768	Phosphate to 2'-deoxyuridine ratio	0.355323
GCST90200769	Phosphate to mannose ratio	0.0983005
GCST90200770	Phenylalanine to tyrosine ratio	0.593625
GCST90200771	Phosphate to fructose ratio	0.0866453
GCST90200772	Phosphate to citrate ratio	0.513803
GCST90200773	Serine to alpha-tocopherol ratio	0.819421
GCST90200774	Uridine to pseudouridine ratio	0.032884
GCST90200775	Serine to pyruvate ratio	0.200421
GCST90200776	Glutamate to glutamine ratio	0.910397
GCST90200777	Uridine to cytidine ratio	0.155416
GCST90200778	Pyruvate to 3-methyl-2-oxobutyrate ratio	0.67774
GCST90200779	Pyruvate to N-acetylneuraminate ratio	0.709401
GCST90200780	Alanine to pyruvate ratio	0.638941
GCST90200781	Glucose to maltose ratio	0.157896
GCST90200782	Mannose to trans-4-hydroxyproline ratio	0.298511
GCST90200783	Mannose to S-methylcysteine ratio	0.161947
GCST90200784	Glutamate to cysteine ratio	0.685946
GCST90200785	Cysteine to 5-oxoproline ratio	0.238774
GCST90200786	Cysteine to alanine ratio	0.136054
GCST90200787	Glutamine to asparagine ratio	0.760227
GCST90200788	5-oxoproline to citrate ratio	0.123973
GCST90200789	Alpha-tocopherol to sulfate ratio	0.72277
GCST90200790	Thyroxine to taurocholate ratio	0.325318
GCST90200791	Creatine to carnitine ratio	0.984703
GCST90200792	Carnitine to palmitoylcarnitine (C16) ratio	0.200975
GCST90200793	Glycolithocholate to glycolithocholate sulfate ratio	0.860658
GCST90200794	Oleoyl-linoleoyl-glycerol (18:1 to 18:2) [2] to linoleoyl-arachidonoyl-glycerol (18:2 to 20:4) [1] ratio	0.102305
GCST90200795	Oleoyl-linoleoyl-glycerol (18:1 to 18:2) [2] to linoleoyl-arachidonoyl-glycerol (18:2 to 20:4) [2] ratio	0.332731
GCST90200796	Spermidine to (N(1) + N(8))-acetylspermidine ratio	0.83131
GCST90200797	Spermidine to N-acetylputrescine ratio	0.954485
GCST90200798	Dopamine 4-sulfate to dopamine 3-O-sulfate ratio	0.421838
GCST90200799	Spermidine to adenosine 5'-diphosphate (ADP) ratio	0.924125
GCST90200800	Spermidine to histidine ratio	0.15649
GCST90200801	5-methylthioadenosine (MTA) to phosphate ratio	0.86733
GCST90200802	Histidine to pyruvate ratio	0.477588
GCST90200803	Spermidine to phosphate ratio	0.44537
GCST90200804	Spermidine to pyruvate ratio	0.575144
GCST90200805	Spermidine to carnitine ratio	0.74551
GCST90200806	Spermidine to ergothioneine ratio	0.694601
GCST90200807	Carnitine to ergothioneine ratio	0.336441
GCST90200808	Spermidine to choline ratio	0.529565
GCST90200809	Spermidine to taurocholate ratio	0.93745
GCST90200810	Alpha-ketoglutarate to kynurenine ratio	0.34586
GCST90200811	Choline to taurocholate ratio	0.955515
GCST90200812	Glutamate to kynurenine ratio	0.741027
GCST90200813	Ornithine to glutamate ratio	0.0188596
GCST90200815	3-hydroxyisobutyrate to adenosine 5'-diphosphate (ADP) ratio	0.359991
GCST90200816	Alpha-ketoglutarate to aspartate ratio	0.953431
GCST90200817	3-hydroxyisobutyrate to phosphate ratio	0.986572
GCST90200818	Adenosine 5'-diphosphate (ADP) to glycerate ratio	0.406039
GCST90200819	3-phosphoglycerate to glycerate ratio	0.500807
GCST90200820	Adenosine 5'-diphosphate (ADP) to valine ratio	0.804254
GCST90200821	Adenosine 5'-diphosphate (ADP) to glycine ratio	0.768168
GCST90200822	Phosphate to valine ratio	0.848083
GCST90200823	Adenosine 5'-diphosphate (ADP) to N-palmitoyl-sphingosine (d18:1 to 16:0) ratio	0.441028
GCST90200824	Adenosine 5'-diphosphate (ADP) to sulfate ratio	0.615568
GCST90200825	Phosphate to sulfate ratio	0.263966
GCST90200826	Glycine to phosphate ratio	0.834417
GCST90200827	Phosphate to N-palmitoyl-sphingosine (d18:1 to 16:0) ratio	0.946125
GCST90200828	Cholate to bilirubin (Z,Z) ratio	0.627498
GCST90200829	Bilirubin (Z,Z) to taurocholate ratio	0.311802
GCST90200830	Cholate to adenosine 3',5'-cyclic monophosphate (cAMP) ratio	0.654874
GCST90200831	Cholate to phosphate ratio	0.787647
GCST90200832	Adenosine 5'-diphosphate (ADP) to citrate ratio	0.823828
GCST90200833	Cholate to adenosine 5'-monophosphate (AMP) ratio	0.722489
GCST90200834	Adenosine 5'-diphosphate (ADP) to glycerol 3-phosphate ratio	0.0830091
GCST90200835	Adenosine 5'-diphosphate (ADP) to glycerol ratio	0.659943
GCST90200836	Glycerol to glycerol 3-phosphate ratio	0.67062
GCST90200837	Adenosine 5'-diphosphate (ADP) to glutamate ratio	0.98858
GCST90200838	Phosphate to glutamate ratio	0.480975
GCST90200839	Adenosine 5'-diphosphate (ADP) to aspartate ratio	0.629421
GCST90200840	Adenosine 5'-diphosphate (ADP) to flavin adenine dinucleotide (FAD) ratio	0.475568
GCST90200841	Adenosine 5'-diphosphate (ADP) to oxalate (ethanedioate) ratio	0.458071
GCST90200842	Citrate to oxalate (ethanedioate) ratio	0.988891
GCST90200843	Adenosine 5'-monophosphate (AMP) to flavin adenine dinucleotide (FAD) ratio	0.532172
GCST90200844	Aspartate to phosphate ratio	0.555455
GCST90200845	Adenosine 5'-monophosphate (AMP) to citrate ratio	0.760811
GCST90200846	Phenylalanine to phosphate ratio	0.998505
GCST90200847	Phosphate to tryptophan ratio	0.225983
GCST90200848	Adenosine 5'-monophosphate (AMP) to glutamine ratio	0.528918
GCST90200849	Adenosine 5'-monophosphate (AMP) to threonine ratio	0.0323715
GCST90200850	Adenosine 5'-monophosphate (AMP) to tryptophan ratio	0.684201
GCST90200851	Adenosine 5'-monophosphate (AMP) to glycine ratio	0.454947
GCST90200852	Adenosine 5'-monophosphate (AMP) to arginine ratio	0.450937
GCST90200853	Adenosine 5'-monophosphate (AMP) to tyrosine ratio	0.913963
GCST90200854	Arginine to phosphate ratio	0.974038
GCST90200855	Phosphate to threonine ratio	0.42855
GCST90200856	Phosphate to glutamine ratio	0.823097
GCST90200857	Adenosine 5'-monophosphate (AMP) to aspartate ratio	0.498783
GCST90200858	Phosphate to tyrosine ratio	0.134784
GCST90200859	Adenosine 5'-monophosphate (AMP) to asparagine ratio	0.551386
GCST90200860	Adenosine 5'-monophosphate (AMP) to serine ratio	0.963377
GCST90200861	Histidine to phosphate ratio	0.533065
GCST90200862	Adenosine 5'-monophosphate (AMP) to methionine ratio	0.491845
GCST90200863	Phosphate to serine ratio	0.926263
GCST90200864	Methionine to phosphate ratio	0.789269
GCST90200865	Adenosine 5'-monophosphate (AMP) to histidine ratio	0.0639424
GCST90200866	phosphate to asparagine ratio	0.677016
GCST90200867	Adenosine 5'-monophosphate (AMP) to isoleucine ratio	0.239956
GCST90200868	Isoleucine to phosphate ratio	0.470572
GCST90200869	Adenosine 5'-monophosphate (AMP) to valine ratio	0.980077
GCST90200870	Adenosine 5'-monophosphate (AMP) to acetoacetate ratio	0.629464
GCST90200871	Adenosine 5'-monophosphate (AMP) to cysteine ratio	0.759338
GCST90200872	Phosphate to cysteine ratio	0.772896
GCST90200873	Cortisol to 4-cholesten-3-one ratio	0.394592
GCST90200874	Cysteinylglycine to taurine ratio	0.426292
GCST90200875	Cysteinylglycine to glutamate ratio	0.136524
GCST90200876	Cortisone to 4-cholesten-3-one ratio	0.734462
GCST90200877	Taurine to glutamate ratio	0.75503
GCST90200878	Glutarate (C5-DC) to caprylate (8:0) ratio	0.927037
GCST90200879	Adenosine 5'-monophosphate (AMP) to glutamate ratio	0.514181
GCST90200881	Aspartate to N-acetylglucosamine to N-acetylgalactosamine ratio	0.15498
GCST90200882	Aspartate to mannose ratio	0.753242
GCST90200883	Phosphate to acetoacetate ratio	0.331669
GCST90200884	Mannose to N-acetylglucosamine to N-acetylgalactosamine ratio	0.476624
GCST90200885	Phenylpyruvate to citrate ratio	0.932721
GCST90200886	Phenylpyruvate to 4-hydroxyphenylpyruvate ratio	0.41076
GCST90200887	Cholesterol to cortisol ratio	0.584488
GCST90200888	Citrate to 4-hydroxyphenylpyruvate ratio	0.609051
GCST90200889	Cholesterol to taurocholate ratio	0.962208
GCST90200890	Cortisol to taurocholate ratio	0.971679
GCST90200891	Salicylate to caprylate (8:0) ratio	0.077797
GCST90200892	Hypotaurine to taurine ratio	0.226057
GCST90200893	Taurine to cysteine ratio	0.702468
GCST90200894	Inosine to theophylline ratio	0.8273
GCST90200895	Hypotaurine to cysteine ratio	0.929394
GCST90200896	Inosine to EDTA ratio	0.0345325
GCST90200897	Theophylline to EDTA ratio	0.372583
GCST90200898	Citrulline to phosphate ratio	0.754582
GCST90200899	Citrulline to ornithine ratio	0.733753
GCST90200900	Phosphate to oleoyl-linoleoyl-glycerol (18:1 to 18:2) [2] ratio	0.660462
GCST90200901	Ornithine to phosphate ratio	0.00844839
GCST90200902	Phosphate to linoleoyl-arachidonoyl-glycerol (18:2 to 20:4) [2] ratio	0.347548
GCST90200903	Phosphate to glycerol ratio	0.461581
GCST90200904	Phosphate to linoleoyl-arachidonoyl-glycerol (18:2 to 20:4) [1] ratio	0.804432
GCST90200905	Glucose to glycerol ratio	0.549299
GCST90200906	2'-deoxyuridine to cytidine ratio	0.702862
GCST90200907	Retinol (Vitamin A) to linoleoyl-arachidonoyl-glycerol (18:2 to 20:4) [1] ratio	0.21727
GCST90200908	Retinol (Vitamin A) to linoleoyl-arachidonoyl-glycerol (18:2 to 20:4) [2] ratio	0.768687
GCST90200909	Uridine to 2'-deoxyuridine ratio	0.617779
GCST90200910	Retinol (Vitamin A) to oleoyl-linoleoyl-glycerol (18:1 to 18:2) [2] ratio	0.821975
GCST90200911	Tryptophan to pyruvate ratio	0.0212691
GCST90200912	tryptophan to tyrosine ratio	0.259845
GCST90200913	Glucose to sucrose ratio	0.147126
GCST90200914	Tyrosine to pyruvate ratio	0.617054
GCST90200915	Glucose to fructose ratio	0.969353
GCST90200916	Fructose to sucrose ratio	0.698246
GCST90200917	Alpha-ketobutyrate to 3-methyl-2-oxobutyrate ratio	0.677319
GCST90200918	N-palmitoyl-sphingosine (d18:1 to 16:0) to N-palmitoyl-sphinganine (d18:0 to 16:0) ratio	0.593555
GCST90200919	Caffeine to theophylline ratio	0.199588
GCST90200920	Mannose to glycerol ratio	0.200232
GCST90200921	Mannose to mannitol to sorbitol ratio	0.946881
GCST90200922	Alpha-ketobutyrate to pyruvate ratio	0.444035
GCST90200923	Glycerol to mannitol to sorbitol ratio	0.261367
GCST90200924	Alpha-tocopherol to glycerol ratio	0.816999
GCST90200925	Caffeine to theobromine ratio	0.110781
GCST90200926	N-stearoyl-sphingosine (d18:1 to 18:0) to N-palmitoyl-sphinganine (d18:0 to 16:0) ratio	0.813845
GCST90200927	Theophylline to theobromine ratio	0.301629
GCST90200928	N-palmitoyl-sphingosine (d18:1 to 16:0) to N-stearoyl-sphingosine (d18:1 to 18:0) ratio	0.544763
GCST90200929	Glycerol to carnitine ratio	0.488293
GCST90200930	Carnitine to acetylcarnitine (C2) ratio	0.872654
GCST90200931	Glycerol to sulfate ratio	0.633479
GCST90200932	Glycerol to palmitoylcarnitine (C16) ratio	0.133977
GCST90200933	Alpha-ketoglutarate to proline ratio	0.301611
GCST90200934	Acetylcarnitine (C2) to propionylcarnitine (C3) ratio	0.0573917
GCST90200935	Carnitine to propionylcarnitine (C3) ratio	0.973784
GCST90200936	Succinate to proline ratio	0.558152
GCST90200938	Alpha-ketoglutarate to alanine ratio	0.925273
GCST90200939	Proline to trans-4-hydroxyproline ratio	0.621333
GCST90200940	Adenosine 5'-diphosphate (ADP) to EDTA ratio	0.455119
GCST90200941	Succinate to trans-4-hydroxyproline ratio	0.874354
GCST90200942	Glutamate to pyruvate ratio	0.945282
GCST90200943	Phosphate to EDTA ratio	0.570781
GCST90200944	Alpha-ketoglutarate to pyruvate ratio	0.686552
GCST90200946	Glutamate to alanine ratio	0.84146
GCST90200947	Adenosine 5'-diphosphate (ADP) to glucose ratio	0.993826
GCST90200948	Adenosine 5'-diphosphate (ADP) to mannitol to sorbitol ratio	0.847836
GCST90200949	Adenosine 5'-diphosphate (ADP) to N-acetylneuraminate ratio	0.0506
GCST90200950	Glucose to mannitol to sorbitol ratio	0.598588
GCST90200951	Mannose to fructose ratio	0.306866
GCST90200952	Adenosine 5'-diphosphate (ADP) to cytidine ratio	0.432795
GCST90200953	Glucose-to-mannose ratio	0.582619
GCST90200954	Cytidine to N-acetylneuraminate ratio	0.372667
GCST90200955	Adenosine 5'-diphosphate (ADP) to choline phosphate ratio	0.376259
GCST90200956	Cytidine to N-acetylglucosamine to N-acetylgalactosamine ratio	0.371133
GCST90200957	N-acetylneuraminate to N-acetylglucosamine to N-acetylgalactosamine ratio	0.877588
GCST90200958	Adenosine 5'-diphosphate (ADP) to choline ratio	0.618049
GCST90200959	Choline phosphate to choline ratio	0.154181
GCST90200960	Choline phosphate to phosphoethanolamine ratio	0.782896
GCST90200961	Adenosine 5'-diphosphate (ADP) to ornithine ratio	0.858991
GCST90200962	Adenosine 5'-diphosphate (ADP) to glutamine ratio	0.814121
GCST90200963	Inosine 5'-monophosphate (IMP) to urate ratio	0.208184
GCST90200964	Adenosine 5'-diphosphate (ADP) to 5-oxoproline ratio	0.783377
GCST90200965	Glutamate to 5-oxoproline ratio	0.843808
GCST90200966	Adenosine 5'-diphosphate (ADP) to uridine ratio	0.372667
GCST90200967	Phosphate to urate ratio	0.922309
GCST90200968	Phosphate to 5-oxoproline ratio	0.419145
GCST90200969	Adenosine 5'-monophosphate (AMP) to N-palmitoyl-sphingosine (d18:1 to 16:0) ratio	0.43489
GCST90200970	Adenosine 5'-monophosphate (AMP) to leucine ratio	0.632362
GCST90200971	Leucine to phosphate ratio	0.0220206
GCST90200972	Leucine to N-palmitoyl-sphingosine (d18:1 to 16:0) ratio	0.338245
GCST90200973	Proline to glutamate ratio	0.613112
GCST90200974	Phosphate to proline ratio	0.242726
GCST90200975	Arachidonate (20:4n6) to caffeine ratio	0.300387
GCST90200976	Adenosine 5'-monophosphate (AMP) to urate ratio	0.176902
GCST90200977	Arachidonate (20:4n6) to paraxanthine ratio	0.301986
GCST90200978	Caffeine to paraxanthine ratio	0.24389
GCST90200979	Arachidonate (20:4n6) to linoleate (18:2n6) ratio	0.305147
GCST90200980	Phosphoethanolamine to choline ratio	0.804468
GCST90200981	Caffeine to linoleate (18:2n6) ratio	0.424144
GCST90200982	Paraxanthine to linoleate (18:2n6) ratio	0.81775
GCST90200983	Cholesterol to linoleoyl-arachidonoyl-glycerol (18:2 to 20:4) [1] ratio	0.40944
GCST90200984	Cholesterol to benzoate ratio	0.998051
GCST90200985	Cholesterol to oleoyl-linoleoyl-glycerol (18:1 to 18:2) [2] ratio	0.235384
GCST90200986	Cholesterol to linoleoyl-arachidonoyl-glycerol (18:2 to 20:4) [2] ratio	0.843246
GCST90200987	Benzoate to oleoyl-linoleoyl-glycerol (18:1 to 18:2) [2] ratio	0.978125
GCST90200988	Benzoate to linoleoyl-arachidonoyl-glycerol (18:2 to 20:4) [1] ratio	0.0956934
GCST90200989	Histidine to asparagine ratio	0.778956
GCST90200990	Benzoate to linoleoyl-arachidonoyl-glycerol (18:2 to 20:4) [2] ratio	0.676504
GCST90200991	Histidine to alanine ratio	0.362466
GCST90200992	Alanine to asparagine ratio	0.217282
GCST90200993	Salicylate to oxalate (ethanedioate) ratio	0.688782
GCST90200994	Glutamine to alanine ratio	0.626036
GCST90200995	Salicylate to taurocholate ratio	0.418412
GCST90200997	Histidine to glutamine ratio	0.846169
GCST90200998	Salicylate to citrate ratio	0.761046
GCST90200999	Taurocholate to oxalate (ethanedioate) ratio	0.936761
GCST90201000	Serine to threonine ratio	0.964673
GCST90201001	Serine to alpha-ketobutyrate ratio	0.446178
GCST90201002	Maltose to sucrose ratio	0.144317
GCST90201003	Glucose to N-palmitoyl-sphingosine (d18:1 to 16:0) ratio	0.402765
GCST90201004	Glucose to N-stearoyl-sphingosine (d18:1 to 18:0) ratio	0.236367
GCST90201005	Fructose to maltose ratio	0.0887687
GCST90201006	Alpha-ketobutyrate to 3-methyl-2-oxovalerate ratio	0.332012
GCST90201007	Glucose to N-palmitoyl-sphinganine (d18:0 to 16:0) ratio	0.389187
GCST90201008	Threonine to alpha-ketobutyrate ratio	0.919241
GCST90201009	Threonine to pyruvate ratio	0.848621
GCST90201010	Alpha-ketobutyrate to 4-methyl-2-oxopentanoate ratio	0.332012
GCST90201011	3-methyl-2-oxovalerate to 4-methyl-2-oxopentanoate ratio	0.40097
GCST90201012	3-methyl-2-oxovalerate to 3-methyl-2-oxobutyrate ratio	0.0223222
GCST90201013	Androsterone glucuronide to etiocholanolone glucuronide ratio	0.00379713
GCST90201014	Glucuronate to androsterone glucuronide ratio	0.975017
GCST90201015	Bilirubin (Z,Z) to androsterone glucuronide ratio	0.074482
GCST90201016	Bilirubin (Z,Z) to etiocholanolone glucuronide ratio	0.0213122
GCST90201017	4-methyl-2-oxopentanoate to 3-methyl-2-oxobutyrate ratio	0.441297
GCST90201018	Bilirubin (Z,Z) to glucuronate ratio	0.263856
GCST90201019	Glucuronate to etiocholanolone glucuronide ratio	0.182858
GCST90201020	Paraxanthine to 5-acetylamino-6-formylamino-3-methyluracil ratio	0.618575

## Sheet: Table S6
Supplementary Table 6. MR results of causal links between metabolites/metabolite ratios and outcome.
ID	Metabolites/Metabolite ratios	Super_pathway	Sub_pathway	Nsnp	Methods	HR(95%CI)	p−value
GCST90199716	10-undecenoate (11:1n1) levels	Lipid	Medium Chain Fatty Acid	3	MR Egger	0.48(0.00,67186.47)	0.9357
				3	Weighted median	2.79(0.87,8.96)	0.0846379
				3	Inverse variance weighted	2.98(1.14,7.77)	0.0258829
				3	Simple mode	2.66(0.71,9.91)	0.282021
				3	Weighted mode	2.65(0.66.10.60)	0.302725
GCST90199727	1-oleoyl-GPC (18:1) levels	Lipid	Lysophospholipid	3	MR Egger	0.06(0.00,67.55)	0.577479
				3	Weighted median	0.43(0.13,1.47)	0.178935
				3	Inverse variance weighted	0.31(0.12,0.81)	0.0176843
				3	Simple mode	0.44(0.10,1.93)	0.388904
				3	Weighted mode	0.44(0.11,1.71)	0.356148
GCST90199752	Epiandrosterone sulfate levels	Lipid	Androgenic Steroids	7	MR Egger	0.07(0.01,0.43)	0.0340334
				7	Weighted median	0.67(0.32,1.44)	0.310593
				7	Inverse variance weighted	0.52(0.28,0.97)	0.0413858
				7	Simple mode	0.98(0.26,3.70)	0.980181
				7	Weighted mode	0.98(0.27,3.57)	0.979667
GCST90199759	Indolebutyrate levels	Amino Acid	Tryptophan Metabolism	4	MR Egger	2.32(0.08,67.12)	0.672551
				4	Weighted median	1.60(0.91,2.83)	0.10282
				4	Inverse variance weighted	1.62(1.01,2.62)	0.0471028
				4	Simple mode	1.64(0.71,3.78)	0.328139
				4	Weighted mode	1.63(0.86.3.10)	0.232194
GCST90199790	2-palmitoleoyl-GPC (16:1) levels	Lipid	Lysophospholipid	9	MR Egger	0.36(0.07,1.90)	0.265138
				9	Weighted median	0.62(0.34,1.14)	0.123456
				9	Inverse variance weighted	0.61(0.38,0.98)	0.0405345
				9	Simple mode	0.60(0.25,1.48)	0.301239
				9	Weighted mode	0.62(0.26,1.46)	0.307082
GCST90199796	Docosapentaenoate (n6 DPA; 22:5n6) levels	Lipid	Long Chain Polyunsaturated Fatty Acid (n3 and n6)	3	MR Egger	5.63(0.01,3379.32)	0.690101
				3	Weighted median	3.32(1.00,11.05)	0.0506949
				3	Inverse variance weighted	3.20(1.23,8.30)	0.0167083
				3	Simple mode	3.41(0.86,13.52)	0.222579
				3	Weighted mode	3.41(0.89,13.12)	0.215872
GCST90199848	Succinylcarnitine levels	Energy	TCA Cycle	8	MR Egger	1.83(1.03,3.26)	0.0857379
				8	Weighted median	1.45(1.03,2.06)	0.0353941
				8	Inverse variance weighted	1.36(1.00,1.84)	0.0465944
				8	Simple mode	0.75(0.32,1.75)	0.52133
				8	Weighted mode	1.53(1.08,2.17)	0.0485391
GCST90199855	5alpha-androstan-3beta,17beta-diol monosulfate (2) levels	Lipid	Androgenic Steroids	5	MR Egger	0.14(0.00,5.42)	0.371324
				5	Weighted median	0.44(0.19,1.01)	0.0536034
				5	Inverse variance weighted	0.49(0.25,0.95)	0.0342679
				5	Simple mode	0.39(0.14,1.13)	0.157289
				5	Weighted mode	0.40(0.14,1.10)	0.14932
GCST90199878	Sphingomyelin (d18:1/18:1, d18:2/18:0) levels	Lipid	Sphingomyelins	6	MR Egger	0.46(0.02,10.24)	0.652497
				6	Weighted median	0.52(0.21,1.31)	0.163198
				6	Inverse variance weighted	0.43(0.21,0.88)	0.0209583
				6	Simple mode	0.65(0.15,2.92)	0.601676
				6	Weighted mode	0.67(0.16,2.86)	0.608616
GCST90199898	Glycoursodeoxycholate levels	Lipid	Secondary Bile Acid Metabolism	4	MR Egger	1.59(0.06,44.79)	0.811434
				4	Weighted median	0.28(0.10,0.81)	0.0185721
				4	Inverse variance weighted	0.34(0.15,0.79)	0.0126818
				4	Simple mode	0.21(0.04,1.04)	0.151396
				4	Weighted mode	0.21(0.04,1.00)	0.144527
GCST90199904	Pantoate levels	Cofactors and Vitamins	Pantothenate and CoA Metabolism	4	MR Egger	0.26(0.01,9.13)	0.535601
				4	Weighted median	0.41(0.16,1.05)	0.0618975
				4	Inverse variance weighted	0.42(0.19,0.95)	0.0381537
				4	Simple mode	0.40(0.12,1.39)	0.246011
				4	Weighted mode	0.40(0.12,1.37)	0.239987
GCST90199907	S-methylcysteine sulfoxide levels	Amino Acid	Methionine, Cysteine, SAM and Taurine Metabolism	3	MR Egger	3.54(0.01,1944.06)	0.76169
				3	Weighted median	2.68(0.66,10.82)	0.16697
				3	Inverse variance weighted	4.28(1.58,11.60)	0.00419754
				3	Simple mode	2.49(0.49,12.74)	0.387154
				3	Weighted mode	2.49(0.54,11.53)	0.362994
GCST90199912	N-oleoyltaurine levels	Lipid	Endocannabinoid	4	MR Egger	0.97(0.24,3.83)	0.966832
				4	Weighted median	0.65(0.37,1.14)	0.130842
				4	Inverse variance weighted	0.61(0.37,0.99)	0.0470146
				4	Simple mode	0.62(0.28,1.42)	0.342423
				4	Weighted mode	0.66(0.36,1.19)	0.260347
GCST90199965	Fructosyllysine levels	Amino Acid	Lysine Metabolism	3	MR Egger	0.73(0.01,50.86)	0.908309
				3	Weighted median	0.28(0.09,0.89)	0.0303842
				3	Inverse variance weighted	0.33(0.13,0.88)	0.0258801
				3	Simple mode	0.27(0.06,1.13)	0.215518
				3	Weighted mode	0.27(0.06,1.10)	0.208722
GCST90200030	1,2-dilinoleoyl-GPC (18:2/18:2) levels	Lipid	Phosphatidylcholine (PC)	4	MR Egger	1.66(0.85,3.28)	0.27791
				4	Weighted median	1.61(1.07,2.42)	0.0230182
				4	Inverse variance weighted	1.60(1.08,2.38)	0.0201526
				4	Simple mode	1.59(0.80,3.17)	0.280403
				4	Weighted mode	1.61(1.08,2.40)	0.101551
GCST90200033	Sphingomyelin (d18:2/23:0, d18:1/23:1, d17:1/24:1) levels	Lipid	Sphingomyelins	3	MR Egger	3256.55(0.58,4516,73)	0.317423
				3	Weighted median	3.04(0.69,13.44)	0.141501
				3	Inverse variance weighted	4.38(1.26,15.15)	0.0198617
				3	Simple mode	2.44(0.34,17.28)	0.466424
				3	Weighted mode	2.32(0.32,16.57)	0.489893
GCST90200051	1-palmitoyl-2-dihomo-linolenoyl-GPC (16:0/20:3n3 or 6) levels	Lipid	Phosphatidylcholine (PC)	11	MR Egger	1.70(0.99,2.93)	0.0858412
				11	Weighted median	1.54(1.10,2.16)	0.0124002
				11	Inverse variance weighted	1.45(1.08,1.95)	0.0145327
				11	Simple mode	1.52(0.84,2.76)	0.200091
				11	Weighted mode	1.55(1.08,2.23)	0.0402224
GCST90200072	Thioproline levels	Xenobiotics	Chemical	3	MR Egger	0.06(0.00,457.02)	0.653515
				3	Weighted median	4.34(1.14,16.56)	0.0318735
				3	Inverse variance weighted	3.64(1.29,10.27)	0.0147288
				3	Simple mode	5.62(1.07,29.39)	0.177732
				3	Weighted mode	5.49(1.01,29.82)	0.187333
GCST90200082	1-oleoyl-2-linoleoyl-GPE (18:1/18:2) levels	Lipid	Phosphatidylethanolamine (PE)	7	MR Egger	1.56(0.97,2.52)	0.126321
				7	Weighted median	1.43(1.09,1.87)	0.00912639
				7	Inverse variance weighted	1.38(1.07,1.77)	0.0124295
				7	Simple mode	0.98(0.57,1.67)	0.936804
				7	Weighted mode	1.42(1.07,1.87)	0.0489681
GCST90200116	Ceramide (d18:1/14:0, d16:1/16:0) levels	Lipid	Ceramides	11	MR Egger	1.63(0.17,15.43)	0.680529
				11	Weighted median	0.51(0.27,0.93)	0.0295288
				11	Inverse variance weighted	0.61(0.38,0.98)	0.0412777
				11	Simple mode	0.43(0.15,1.28)	0.161975
				11	Weighted mode	0.43(0.16,1.13)	0.118868
GCST90200123	Sphingomyelin (d18:0/20:0, d16:0/22:0) levels	Lipid	Dihydrosphingomyelins	7	MR Egger	1.12(0.55,2.28)	0.76683
				7	Weighted median	0.85(0.56,1.28)	0.433593
				7	Inverse variance weighted	0.69(0.49,0.98)	0.0400569
				7	Simple mode	0.74(0.33,1.65)	0.494093
				7	Weighted mode	0.84(0.55,1.27)	0.433857
GCST90200147	N,N,N-trimethyl-5-aminovalerate levels	Amino Acid	Lysine Metabolism	11	MR Egger	1.04(0.34,3.20)	0.944092
				11	Weighted median	0.62(0.37,1.03)	0.0637078
				11	Inverse variance weighted	0.58(0.39,0.86)	0.00612436
				11	Simple mode	0.63(0.30,1.34)	0.257605
				11	Weighted mode	0.65(0.36,1.15)	0.168167
GCST90200156	Cortolone glucuronide (1) levels	Lipid	Corticosteroids	5	MR Egger	1.80(0.03,126.18)	0.803335
				5	Weighted median	3.33(1.15,9.67)	0.0268688
				5	Inverse variance weighted	2.42(1.11,5.28)	0.0258925
				5	Simple mode	3.82(0.95,15.32)	0.131561
				5	Weighted mode	3.82(0.90,16.27)	0.144074
GCST90200201	6-bromotryptophan levels	Amino Acid	Tryptophan Metabolism	5	MR Egger	1.02(0.07,14.07)	0.986506
				5	Weighted median	0.54(0.25,1.18)	0.123402
				5	Inverse variance weighted	0.52(0.28,0.99)	0.0464673
				5	Simple mode	0.42(0.14,1.30)	0.206639
				5	Weighted mode	0.53(0.21,1.34)	0.250669
GCST90200215	4-ethylcatechol sulfate levels	Xenobiotics	Benzoate Metabolism	5	MR Egger	0.23(0.00,18.84)	0.559657
				5	Weighted median	5.23(1.82,14.96)	0.00206684
				5	Inverse variance weighted	4.52(2.08,9.83)	0.000143783
				5	Simple mode	5.52(1.22,25.03)	0.0908418
				5	Weighted mode	5.46(1.11,26.89)	0.10502
GCST90200226	5-hydroxy-2-methylpyridine sulfate levels	Xenobiotics	Chemical	3	MR Egger	669.48(0.00,841.41)	0.478229
				3	Weighted median	3.06(0.98,9.57)	0.0550579
				3	Inverse variance weighted	2.82(1.11,7.15)	0.0286649
				3	Simple mode	3.80(0.97,14.87)	0.195553
				3	Weighted mode	3.71(0.91,15.15)	0.209483
GCST90200264	Bilirubin degradation product, C17H20N2O5 (2) levels	Partially Characterized Molecules	Partially Characterized Molecules	4	MR Egger	1.55(0.80,3.00)	0.325447
				4	Weighted median	1.40(1.02,1.93)	0.0375695
				4	Inverse variance weighted	1.38(1.01,1.88)	0.0439589
				4	Simple mode	0.77(0.32,1.85)	0.601857
				4	Weighted mode	1.44(1.04,1.98)	0.114395
GCST90200265	Bilirubin degradation product, C16H18N2O5 (4) levels	Partially Characterized Molecules	Partially Characterized Molecules	6	MR Egger	1.61(1.10,2.34)	0.0688413
				6	Weighted median	1.37(1.05,1.79)	0.0193236
				6	Inverse variance weighted	1.30(1.01,1.68)	0.0379289
				6	Simple mode	1.38(0.52,3.67)	0.547593
				6	Weighted mode	1.39(1.04,1.85)	0.0762271
GCST90200269	Bilirubin degradation product, C17H20N2O5 (1) levels	Partially Characterized Molecules	Partially Characterized Molecules	4	MR Egger	1.33(0.78,2.28)	0.406515
				4	Weighted median	1.43(1.03,1.99)	0.0325827
				4	Inverse variance weighted	1.43(1.04,1.97)	0.0286484
				4	Simple mode	1.96(0.93,4.11)	0.173721
				4	Weighted mode	1.43(1.01,2.01)	0.13564
GCST90200279	Pantothenate levels	Cofactors and Vitamins	Pantothenate and CoA Metabolism	8	MR Egger	2.41(0.21,27.47)	0.505013
				8	Weighted median	0.43(0.19,0.97)	0.0414166
				8	Inverse variance weighted	0.40(0.22,0.72)	0.00216057
				8	Simple mode	0.34(0.10,1.18)	0.133433
				8	Weighted mode	0.39(0.12,1.29)	0.165634
GCST90200335	Stearoyl sphingomyelin (d18:1/18:0) levels	Lipid	Sphingomyelins	6	MR Egger	0.14(0.00,7.35)	0.384011
				6	Weighted median	0.48(0.20,1.15)	0.100512
				6	Inverse variance weighted	0.45(0.23,0.86)	0.0158534
				6	Simple mode	0.44(0.12,1.61)	0.269325
				6	Weighted mode	0.51(0.14,1.83)	0.349773
GCST90200367	3-Hydroxybutyrate levels	Lipid	Ketone Bodies	4	MR Egger	0.57(0.00,114.71)	0.856249
				4	Weighted median	0.41(0.16,1.05)	0.0641702
				4	Inverse variance weighted	0.39(0.17,0.88)	0.0227711
				4	Simple mode	0.43(0.12,1.55)	0.286797
				4	Weighted mode	0.43(0.14,1.32)	0.23632
GCST90200394	Inosine levels	Nucleotide	Purine Metabolism, (Hypo)Xanthine/Inosine containing	4	MR Egger	0.49(0.02,11.08)	0.696696
				4	Weighted median	0.49(0.22,1.06)	0.0693439
				4	Inverse variance weighted	0.45(0.23,0.86)	0.0154668
				4	Simple mode	0.56(0.20,1.56)	0.347294
				4	Weighted mode	0.56(0.18,1.77)	0.396387
GCST90200426	Xylose levels	Carbohydrate	Pentose Metabolism	4	MR Egger	0.50(0.01,17.65)	0.742501
				4	Weighted median	0.48(0.21,1.08)	0.0766814
				4	Inverse variance weighted	0.47(0.23,0.96)	0.0392135
				4	Simple mode	0.55(0.17,1.83)	0.403291
				4	Weighted mode	0.54(0.17,1.74)	0.380164
GCST90200695	2'-o-methyluridine levels	Nucleotide	Pyrimidine Metabolism, Uracil containing	3	MR Egger	1.83(0.01,262.86)	0.851338
				3	Weighted median	0.31(0.08,1.17)	0.0826871
				3	Inverse variance weighted	0.17(0.06,0.52)	0.00183398
				3	Simple mode	0.32(0.06,1.61)	0.300621
				3	Weighted mode	0.32(0.07,1.44)	0.275631
GCST90200733	Adenosine 5'-diphosphate (ADP) to N-acetylglucosamine to N-acetylgalactosamine ratio	Nucleotide / Carbohydrate	/	3	MR Egger	0.40(0.02,6.98)	0.642346
				3	Weighted median	0.39(0.15,1.06)	0.0646242
				3	Inverse variance weighted	0.35(0.16,0.72)	0.00485058
				3	Simple mode	0.41(0.14,1.18)	0.240695
				3	Weighted mode	0.41(0.13,1.24)	0.253449
GCST90200735	Arginine to ornithine ratio	Amino Acid / Amino Acid	/	6	MR Egger	0.33(0.03,3.62)	0.413933
				6	Weighted median	0.46(0.21,0.99)	0.0468324
				6	Inverse variance weighted	0.45(0.25,0.79)	0.00540781
				6	Simple mode	0.37(0.12,1.12)	0.140108
				6	Weighted mode	0.58(0.22,1.50)	0.308214
GCST90200774	Uridine to pseudouridine ratio	Nucleotide / Nucleotide	/	3	MR Egger	0.01(0.00,0.52)	0.26194
				3	Weighted median	0.16(0.04,0.63)	0.00908716
				3	Inverse variance weighted	0.23(0.06,0.89)	0.032884
				3	Simple mode	0.11(0.01,0.98)	0.18602
				3	Weighted mode	0.11(0.01,1.04)	0.193528
GCST90200813	Ornithine to glutamate ratio	Amino Acid / Amino Acid	/	4	MR Egger	1.16(0.08,17.47)	0.923878
				4	Weighted median	3.76(1.32,10.71)	0.0131702
				4	Inverse variance weighted	2.74(1.18,6.34)	0.0188596
				4	Simple mode	4.13(0.94,18.09)	0.156667
				4	Weighted mode	4.13(1.08,15.76)	0.129813
GCST90200849	Adenosine 5'-monophosphate (AMP) to threonine ratio	Nucleotide / Amino Acid	/	3	MR Egger	27153.06(2.96,79342.69)	0.272372
				3	Weighted median	3.94(0.93,16.61)	0.0620256
				3	Inverse variance weighted	4.47(1.13,17.59)	0.0323715
				3	Simple mode	5.63(0.85,37.51)	0.215934
				3	Weighted mode	3.91(0.58,26.36)	0.296551
GCST90200896	Inosine to EDTA ratio	Nucleotide / Xenobiotics	/	5	MR Egger	0.59(0.02,17.96)	0.780536
				5	Weighted median	0.55(0.26,1.18)	0.125665
				5	Inverse variance weighted	0.54(0.30,0.96)	0.0345325
				5	Simple mode	0.44(0.16,1.21)	0.188276
				5	Weighted mode	0.46(0.16,1.35)	0.231785
GCST90200901	Ornithine to phosphate ratio	Amino Acid / Energy	/	4	MR Egger	7.28(0.55,96.36)	0.270832
				4	Weighted median	3.02(1.02,8.93)	0.0451994
				4	Inverse variance weighted	3.33(1.36,8.14)	0.00844839
				4	Simple mode	2.83(0.65,12.41)	0.261003
				4	Weighted mode	2.85(0.66,12.35)	0.256773
GCST90200911	Tryptophan to pyruvate ratio	Amino Acid / Carbohydrate	/	8	MR Egger	0.43(0.02,10.25)	0.617899
				8	Weighted median	0.41(0.19,0.90)	0.026135
				8	Inverse variance weighted	0.50(0.28,0.90)	0.0212691
				8	Simple mode	0.34(0.10,1.14)	0.122635
				8	Weighted mode	0.34(0.10,1.18)	0.13296
GCST90200971	Leucine to phosphate ratio	Amino Acid / Energy	/	4	MR Egger	0.34(0.00,169.10)	0.767444
				4	Weighted median	0.40(0.14,1.15)	0.0875282
				4	Inverse variance weighted	0.36(0.15,0.86)	0.0220206
				4	Simple mode	0.42(0.09,2.05)	0.363061
				4	Weighted mode	0.42(0.10,1.77)	0.322906
GCST90201012	3-methyl-2-oxovalerate to 3-methyl-2-oxobutyrate ratio	Amino Acid / Amino Acid	/	5	MR Egger	0.27(0.02,4.75)	0.435317
				5	Weighted median	0.33(0.12,0.93)	0.0356893
				5	Inverse variance weighted	0.40(0.19,0.88)	0.0223222
				5	Simple mode	0.34(0.08,1.40)	0.210083
				5	Weighted mode	0.35(0.09,1.37)	0.206073
GCST90201013	Androsterone glucuronide to etiocholanolone glucuronide ratio	Lipid / Lipid	/	10	MR Egger	0.34(0.13,0.91)	0.0640751
				10	Weighted median	0.35(0.19,0.64)	0.000721527
				10	Inverse variance weighted	0.52(0.33,0.81)	0.00379713
				10	Simple mode	0.32(0.11,0.94)	0.0690912
				10	Weighted mode	0.32(0.15,0.68)	0.0158758
GCST90201016	Bilirubin (Z,Z) to etiocholanolone glucuronide ratio	Cofactors and Vitamins / Lipid	/	8	MR Egger	1.95(1.32,2.88)	0.0158564
				8	Weighted median	1.61(1.23,2.10)	0.000444251
				8	Inverse variance weighted	1.45(1.06,1.98)	0.0213122
				8	Simple mode	1.72(1.07,2.75)	0.0588236
				8	Weighted mode	1.61(1.24,2.08)	0.0085906
GCST90200746	Adenosine 5'-diphosphate (ADP) to gluconate ratio	Nucleotide / Xenobiotics	/	2	Inverse variance weighted	3.48(1.35,8.96)	0.00984572
GCST90200293	Thyroxine levels	Amino Acid	Tyrosine Metabolism	2	Inverse variance weighted	0.22(0.08,0.60)	0.00331706
GCST90200472	X-11850 levels	Unknown	Unknown	6	MR Egger	20.07(0.16，2520.77)	0.29075
				6	Weighted median	0.51(0.20,1.34)	0.173232
				6	Inverse variance weighted	0.38(0.17,0.86)	0.0195591
				6	Simple mode	0.70(0.16,3.06)	0.65856
				6	Weighted mode	0.69(0.17,2.71)	0.613831
GCST90200487	X-11880 levels	Unknown	Unknown	6	MR Egger	0.49(0.04,6.62)	0.61678
				6	Weighted median	0.51(0.27,0.97)	0.0410597
				6	Inverse variance weighted	0.59(0.34,1.00)	0.0486269
				6	Simple mode	0.40(0.15,1.08)	0.129395
				6	Weighted mode	0.47(0.21,1.08)	0.135591
GCST90200520	X-13007 levels	Unknown	Unknown	5	MR Egger	1.07(0.02,59.33)	0.974765
				5	Weighted median	2.43(1.04,5.71)	0.0409747
				5	Inverse variance weighted	2.10(1.10,4.00)	0.0242444
				5	Simple mode	2.90(0.84,10.02)	0.167473
				5	Weighted mode	2.74(0.76,9.86)	0.197392
GCST90200530	X-17335 levels	Unknown	Unknown	3	MR Egger	1.16(0.03,44.11)	0.947959
				3	Weighted median	3.48(1.03,11.85)	0.0455022
				3	Inverse variance weighted	3.09(1.17,8.17)	0.0225666
				3	Simple mode	4.30(1.07,17.32)	0.176962
				3	Weighted mode	4.26(1.07,17.02)	0.176819
GCST90200593	X-21834 levels	Unknown	Unknown	8	MR Egger	2.71(0.69,10.59)	0.201396
				8	Weighted median	1.45(0.73,2.87)	0.2905
				8	Inverse variance weighted	2.06(1.23,3.45)	0.0062368
				8	Simple mode	1.52(0.51,4.52)	0.474949
				8	Weighted mode	1.49(0.58,3.80)	0.433292

## Sheet: Table S7
Supplementary Table 7. SNPs used as IVs from metabolites/Metabolite ratios to outcome and results of MR Steiger direction test.
ID	Metabolites/Metabolite pairs	SNP	EA	OA	EAF	R2 (%)	F	Metabolites/Metabolite ratios			OS in advanced mutated-RAS/BRAF mCRC			rsq.exposure	rsq.outcome	steiger_dir*	steiger_pval
								Beta	SE	P-value	Beta	SE	P-value
GCST90199716	10-undecenoate (11:1n1) levels	rs1825063	G	A	0.644698	0.27021	22.3283	0.0763992	0.0161662	2.29146e-06	0.0693766	0.0633542	0.273491	0.00270275	0.000825182	TRUE	0.413105
		rs2837608	T	C	0.490128	0.254123	20.9956	0.0705353	0.0153918	4.59108e-06	0.0948062	0.0606213	0.117839	0.00254184	0.00168161	TRUE	0.740499
		rs7032874	A	G	0.283639	0.278152	22.9864	-0.0835097	0.017416	1.6268e-06	-0.0863534	0.0714993	0.227142	0.00278219	0.00100358	TRUE	0.458496
GCST90199727	1-oleoyl-GPC (18:1) levels	rs225466	G	A	0.876966	0.245337	20.3024	-0.108114	0.0239914	6.5953e-06	0.223856	0.101148	0.0268866	0.00245397	0.00336199	FALSE	0.76606
		rs7785121	C	T	0.245808	0.257597	21.3195	-0.0812283	0.01759	3.87694e-06	0.0662882	0.0714941	0.353831	0.00257659	0.00059171	TRUE	0.352367
		rs7840019	T	G	0.131669	0.282549	23.3905	-0.109591	0.022657	1.31847e-06	0.0920428	0.0865047	0.287319	0.00282617	0.000779103	TRUE	0.374274
GCST90199752	Epiandrosterone sulfate levels	rs10822184	C	T	0.503307	0.253129	20.7382	0.0654251	0.014365	5.25145e-06	0.000648773	0.0579385	0.991066	0.00253191	8.63544e-08	TRUE	0.0788376
		rs1165191	T	A	0.249663	0.30393	24.9129	0.0838643	0.0168001	5.97913e-07	-0.0206923	0.0717456	0.773031	0.00304004	5.72845e-05	TRUE	0.0945804
		rs11932379	C	T	0.0565899	0.264027	21.6334	0.145758	0.0313341	3.2915e-06	-0.0814892	0.124202	0.511758	0.00264091	0.00029638	TRUE	0.229701
		rs17586938	T	C	0.230644	0.267605	21.9274	-0.0810941	0.0173158	2.82358e-06	-0.0074138	0.0739266	0.920117	0.00267671	6.92647e-06	TRUE	0.0844668
		rs1939768	G	T	0.940629	0.424447	34.8337	-0.182458	0.0309108	3.57504e-09	0.369709	0.123711	0.00280356	0.0042455	0.00611329	FALSE	0.645692
		rs4961487	T	A	0.638687	0.323492	26.5216	-0.0773951	0.0150266	2.59737e-07	-0.0156538	0.0629808	0.80371	0.00323571	4.25437e-05	TRUE	0.0767363
		rs56225736	A	G	0.137223	0.469175	38.5217	0.130168	0.02097	5.38995e-10	-0.126915	0.0858724	0.139423	0.00469289	0.00150209	TRUE	0.294954
GCST90199759	Indolebutyrate levels	rs1505100	T	A	0.259936	1.72002	77.3728	-0.206969	0.0235241	1.39105e-18	-0.100158	0.0713637	0.16047	0.0172078	0.00135477	TRUE	0.00166838
		rs28595584	A	G	0.0507955	0.464656	20.6383	0.217105	0.0477787	5.52033e-06	0.231681	0.119587	0.0527038	0.00464865	0.00257824	TRUE	0.563735
		rs78303338	T	C	0.0524579	0.448633	19.9235	-0.206769	0.0463132	8.02265e-06	0.0597576	0.137468	0.663779	0.00448835	0.000130125	TRUE	0.065686
		rs7848158	C	G	0.158206	0.566327	25.1799	-0.143646	0.0286199	5.19118e-07	-0.0616192	0.0862261	0.474841	0.00566582	0.00035159	TRUE	0.0611053
GCST90199790	2-palmitoleoyl-GPC (16:1) levels	rs11150021	G	A	0.363171	0.330415	22.1946	-0.0831519	0.0176475	2.45527e-06	0.0420667	0.0628522	0.503307	0.00330514	0.000308414	TRUE	0.167287
		rs12492172	T	C	0.166166	0.313007	21.0216	0.105001	0.0228979	4.5265e-06	-0.186061	0.0873157	0.033097	0.003131	0.00311749	TRUE	0.99666
		rs1345993	T	G	0.412933	0.318989	21.4246	-0.0795802	0.0171903	3.66785e-06	-0.0265595	0.0643567	0.679832	0.00319084	0.000117283	TRUE	0.114393
		rs17500742	A	G	0.058023	0.336121	22.5792	0.173017	0.0364057	2.00963e-06	-0.136283	0.142177	0.337791	0.00336222	0.000632379	TRUE	0.255943
		rs34276015	T	C	0.0449183	0.348795	23.4336	-0.197418	0.0407758	1.28835e-06	0.0987546	0.132741	0.456898	0.00348899	0.000381042	TRUE	0.171321
		rs603424	A	G	0.171751	0.634518	42.7522	-0.146435	0.0223924	6.17285e-11	0.0644722	0.0786921	0.412617	0.00634706	0.000462078	TRUE	0.0439484
		rs604788	T	C	0.113234	0.310068	20.8236	-0.123	0.0269502	5.01908e-06	0.0851488	0.0944297	0.367207	0.00310161	0.000559668	TRUE	0.267824
		rs7173143	T	C	0.328214	0.3514	23.6092	-0.0897243	0.0184631	1.17588e-06	0.00670935	0.0655423	0.918466	0.00351505	7.21685e-06	TRUE	0.0503468
		rs72617008	A	G	0.196043	0.302521	20.3152	0.0966227	0.021434	6.54684e-06	-0.0246998	0.0792759	0.755369	0.00302611	6.68511e-05	TRUE	0.105401
GCST90199796	Docosapentaenoate (n6 DPA; 22:5n6) levels	rs258117	C	T	0.271534	0.263065	19.8821	0.079991	0.0179371	8.21431e-06	0.0821861	0.0680231	0.226967	0.00263134	0.00100434	TRUE	0.493298
		rs7977311	T	C	0.114672	0.276932	20.9331	-0.113863	0.0248833	4.74198e-06	-0.136525	0.0966773	0.157899	0.00277006	0.00137156	TRUE	0.585647
		rs880863	A	G	0.841733	0.270191	20.4221	-0.102177	0.0226071	6.19347e-06	-0.128591	0.0845464	0.128272	0.00270262	0.00159064	TRUE	0.672218
GCST90199848	Succinylcarnitine levels	rs1799822	G	A	0.228725	0.331449	27.3024	-0.0935582	0.0179031	1.73386e-07	0.01384	0.0748531	0.853311	0.00331529	2.35437e-05	TRUE	0.06378
		rs2062541	A	G	0.611404	0.71411	59.0501	0.120633	0.0156965	1.52584e-14	0.0981398	0.0631903	0.120403	0.00714283	0.00165845	TRUE	0.122582
		rs2282140	T	C	0.132859	0.52014	42.9268	-0.144503	0.0220526	5.65224e-11	0.0616135	0.0896269	0.491803	0.00520266	0.000325362	TRUE	0.0569419
		rs4775623	A	G	0.512212	6.2615	548.408	-0.339543	0.0144974	2.60802e-121	-0.144497	0.0628571	0.0215157	0.0626293	0.00362628	TRUE	6.82245e-12
		rs6664862	A	G	0.290391	0.244881	20.154	0.0752314	0.0167558	7.1264e-06	-0.0357887	0.0668318	0.592301	0.0024494	0.000197457	TRUE	0.212824
		rs71402061	G	A	0.12872	0.242792	19.9818	0.100479	0.0224753	7.79777e-06	0.0117768	0.0995434	0.905823	0.00242851	9.63962e-06	TRUE	0.104625
		rs74991768	T	C	0.124253	0.368861	30.3956	-0.124351	0.0225523	3.50972e-08	0.0698408	0.101743	0.492432	0.00368951	0.000324418	TRUE	0.132837
		rs999743	T	A	0.112546	0.298611	24.5894	-0.117665	0.0237258	7.07169e-07	-0.0169399	0.0974564	0.862007	0.00298683	2.08077e-05	TRUE	0.0782678
GCST90199855	5alpha-androstan-3beta,17beta-diol monosulfate (2) levels	rs150754448	A	G	0.150934	0.302767	21.4524	0.101273	0.0218622	3.6161e-06	-0.119301	0.0830145	0.150688	0.00302853	0.00142035	TRUE	0.546459
		rs4149056	C	T	0.158074	0.380985	27.0157	0.109996	0.0211596	2.01028e-07	-0.0489962	0.0817014	0.548707	0.00381092	0.000247623	TRUE	0.109929
		rs56225736	A	G	0.140355	0.452116	32.0825	0.126194	0.0222763	1.47098e-08	-0.126915	0.0858724	0.139423	0.00452243	0.00150209	TRUE	0.321501
		rs7139537	G	T	0.311162	0.355185	25.1797	0.0854842	0.0170333	5.20377e-07	-0.0701011	0.0660531	0.288561	0.00355286	0.000775104	TRUE	0.26947
		rs9933711	C	T	0.410992	0.318418	22.5649	0.0752489	0.0158388	2.02506e-06	-0.00478225	0.0628228	0.939321	0.00318507	3.99081e-06	TRUE	0.0586494
GCST90199878	Sphingomyelin (d18:1/18:1, d18:2/18:0) levels	rs10734751	C	A	0.93707	0.241692	20.0242	0.131648	0.029416	7.62719e-06	-0.0934275	0.125594	0.456945	0.0024175	0.000380963	TRUE	0.296959
		rs12469571	T	C	0.0805419	0.255238	21.1494	0.120292	0.0261538	4.23701e-06	-0.0746634	0.10723	0.486246	0.002553	0.000333788	TRUE	0.256493
		rs2457340	C	A	0.0964128	0.276169	22.8886	0.116719	0.0243938	1.71177e-06	-0.0188213	0.101017	0.852196	0.00276236	2.39073e-05	TRUE	0.0936572
		rs653178	T	C	0.512594	0.2804	23.2402	0.0689358	0.0142979	1.42559e-06	0.0126081	0.0659333	0.84835	0.00280467	2.51831e-05	TRUE	0.0917923
		rs72800974	C	T	0.112809	0.26321	21.8117	0.105882	0.0226686	2.9992e-06	-0.168708	0.0888258	0.0575234	0.00263273	0.00247827	TRUE	0.95708
		rs9846165	C	T	0.737488	0.277302	22.9827	-0.0782706	0.0163247	1.62979e-06	0.149549	0.0686248	0.0293151	0.00277369	0.00326001	FALSE	0.875931
GCST90199898	Glycoursodeoxycholate levels	rs2132579	T	G	0.131055	0.246103	20.3536	-0.103213	0.022875	6.42043e-06	0.174418	0.0807156	0.030703	0.00246163	0.0032056	FALSE	0.805138
		rs2170939	C	T	0.652842	0.238282	19.7052	-0.0732981	0.0165101	9.01312e-06	0.11963	0.064883	0.0652154	0.00238339	0.0023358	TRUE	0.986237
		rs35811114	C	T	0.0531837	0.240583	19.896	-0.153186	0.0343387	8.15714e-06	-0.0224553	0.141954	0.874309	0.00240641	1.72334e-05	TRUE	0.114394
		rs6731003	C	G	0.666255	0.245432	20.298	-0.0736503	0.0163454	6.61018e-06	0.0624588	0.0644829	0.33274	0.00245492	0.000645731	TRUE	0.395843
GCST90199904	Pantoate levels	rs12428162	C	G	0.23725	0.319841	24.5784	-0.0907614	0.0183049	7.1105e-07	0.0824842	0.0718275	0.250818	0.00319924	0.000907401	TRUE	0.354853
		rs72674186	C	T	0.0792946	0.295388	22.6937	0.136935	0.0287412	1.89408e-06	-0.142931	0.110522	0.195932	0.00295464	0.00115049	TRUE	0.474458
		rs76237747	C	T	0.262565	0.278336	21.38	-0.0817373	0.017675	3.75569e-06	0.0490797	0.0694904	0.480014	0.00278408	0.00034343	TRUE	0.231198
		rs7718223	T	C	0.0660044	0.258945	19.8867	0.139966	0.0313823	8.19434e-06	-0.119928	0.122592	0.327942	0.00259012	0.000658661	TRUE	0.377502
GCST90199907	S-methylcysteine sulfoxide levels	rs10172635	A	G	0.817701	0.270847	22.4137	-0.092789	0.0195969	2.19188e-06	-0.223411	0.0771806	0.00379572	0.00270912	0.00573758	FALSE	0.403202
		rs283055	A	G	0.666749	0.237632	19.6585	0.0719275	0.0162206	9.23592e-06	0.0714399	0.0622901	0.251427	0.0023769	0.000905072	TRUE	0.511273
		rs8098741	G	C	0.0804774	0.26373	21.8232	-0.130125	0.0278515	2.98111e-06	-0.10859	0.117386	0.354928	0.00263794	0.000589019	TRUE	0.340541
GCST90199912	N-oleoyltaurine levels	rs10795313	C	T	0.78684	0.281762	20.833	-0.0889487	0.0194852	4.9966e-06	0.104524	0.0775527	0.177729	0.00281838	0.00124948	TRUE	0.535959
		rs324420	A	C	0.213306	2.05587	154.761	0.238942	0.0192045	1.54606e-35	-0.107284	0.0779306	0.168616	0.0205641	0.00130354	TRUE	0.000163171
		rs57743625	A	G	0.168707	0.688253	51.0965	0.15086	0.0211018	8.73234e-13	-0.0356952	0.0800381	0.655613	0.00688438	0.000136962	TRUE	0.0128403
		rs62443966	A	C	0.122779	0.322237	23.8353	0.117933	0.0241527	1.04589e-06	-0.100235	0.096035	0.296607	0.00322324	0.000749704	TRUE	0.30521
GCST90199965	Fructosyllysine levels	rs10055120	T	C	0.185512	0.34073	28.1585	-0.105467	0.0198728	1.11381e-07	0.143501	0.0802722	0.0738279	0.00340813	0.00219613	TRUE	0.685023
		rs10736469	A	G	0.606462	0.24657	20.3577	0.0713778	0.0158178	6.40639e-06	-0.0903881	0.0667747	0.175855	0.0024663	0.00126033	TRUE	0.618286
		rs73414910	C	G	0.114806	0.331543	27.3967	0.126679	0.0241993	1.65156e-07	-0.0737401	0.115683	0.523843	0.00331623	0.000279757	TRUE	0.15062
GCST90200030	1,2-dilinoleoyl-GPC (18:2/18:2) levels	rs174546	T	C	0.339963	4.16382	357.353	0.295385	0.0156238	1.01697e-79	0.142005	0.0652978	0.02965	0.0416479	0.00324664	TRUE	1.39469e-07
		rs35988618	C	G	0.294468	0.275033	22.6839	-0.0795882	0.0167085	1.90429e-06	-0.0875192	0.0680945	0.198701	0.002751	0.00113637	TRUE	0.509653
		rs4395533	A	G	0.628021	0.307251	25.3493	-0.0777464	0.0154399	4.76806e-07	0.0204889	0.0662702	0.75719	0.00307326	6.58275e-05	TRUE	0.096117
		rs61985979	G	A	0.56693	0.275667	22.7363	-0.0728826	0.0152831	1.85304e-06	-0.0292795	0.0635438	0.644958	0.00275734	0.000146202	TRUE	0.155266
GCST90200033	Sphingomyelin (d18:2/23:0, d18:1/23:1, d17:1/24:1) levels	rs12156329	C	T	0.441862	0.243011	20.1459	-0.0633954	0.0141225	7.15678e-06	-0.0295887	0.0633015	0.640196	0.00243069	0.00015045	TRUE	0.192707
		rs1900394	G	T	0.361644	0.240525	19.9394	-0.0636171	0.0142451	7.97351e-06	-0.0724498	0.0688356	0.292568	0.00240583	0.000762342	TRUE	0.45063
		rs9420630	G	A	0.811433	0.281465	23.3429	0.0835719	0.0172954	1.3514e-06	0.211196	0.0751431	0.00494507	0.00281533	0.00541093	FALSE	0.469589
GCST90200051	1-palmitoyl-2-dihomo-linolenoyl-GPC (16:0/20:3n3 or 6) levels	rs11134533	G	A	0.216038	0.254928	21.029	0.0846012	0.0184465	4.51162e-06	-0.0127771	0.0794249	0.872196	0.00254989	1.78228e-05	TRUE	0.1038
		rs12700519	C	G	0.141948	0.252602	20.8367	0.0998304	0.0218673	4.98822e-06	-0.00668072	0.0884218	0.939773	0.00252663	3.93151e-06	TRUE	0.089657
		rs1741	C	G	0.293563	1.23414	102.814	-0.167945	0.0165611	3.63542e-24	-0.0790939	0.0688255	0.250476	0.0123443	0.000908709	TRUE	0.0042468
		rs174546	T	C	0.340448	5.22559	453.668	0.33129	0.015552	1.08595e-100	0.142005	0.0652978	0.02965	0.0522679	0.00324664	TRUE	6.80888e-10
		rs2125126	A	G	0.147367	0.338981	27.9862	0.11357	0.0214654	1.21743e-07	0.0912472	0.0853738	0.285161	0.00339063	0.000786107	TRUE	0.288054
		rs2572899	G	A	0.482082	0.266184	21.9601	-0.0703497	0.0150104	2.77601e-06	-0.0520101	0.0629818	0.40892	0.00266249	0.000469434	TRUE	0.292455
		rs4858021	T	C	0.81221	0.249164	20.5524	0.0891943	0.0196722	5.78687e-06	-0.0750137	0.0825906	0.363741	0.00249224	0.000567814	TRUE	0.358766
		rs57186849	T	C	0.0743095	0.265858	21.9331	-0.136663	0.0291775	2.81548e-06	-0.030785	0.11821	0.794534	0.00265922	4.67075e-05	TRUE	0.115796
		rs72760754	C	T	0.144562	0.250368	20.6519	-0.0979896	0.0215599	5.49371e-06	-0.0129774	0.0914819	0.887193	0.00250428	1.3859e-05	TRUE	0.103471
		rs7710861	G	T	0.435561	0.23669	19.5211	-0.0688697	0.0155856	9.92433e-06	0.033191	0.0617346	0.590825	0.00236748	0.000199036	TRUE	0.224485
		rs854562	T	C	0.317671	0.287441	23.7189	-0.079542	0.0163304	1.11145e-06	-0.0657782	0.0623153	0.291165	0.00287511	0.000766786	TRUE	0.36166
GCST90200072	Thioproline levels	rs1398270	G	A	0.159617	0.238078	19.6262	-0.0932589	0.0210484	9.39318e-06	-0.0403768	0.0862778	0.639795	0.00238135	0.000150811	TRUE	0.199195
		rs1869251	G	A	0.464219	0.251058	20.6989	-0.0702213	0.0154327	5.36073e-06	-0.113127	0.0599165	0.0590158	0.00251119	0.0024491	TRUE	0.982492
		rs4756221	T	C	0.225208	0.236822	19.5225	-0.0804034	0.0181951	9.91804e-06	-0.147954	0.0793673	0.0622977	0.00236879	0.00238763	FALSE	0.994576
GCST90200082	1-oleoyl-2-linoleoyl-GPE (18:1/18:2) levels	rs10162642	A	G	0.209229	0.483121	39.8228	-0.120489	0.019091	2.76713e-10	0.0410166	0.0788638	0.602998	0.00483238	0.000186259	TRUE	0.0493484
		rs12928099	A	C	0.290402	0.342645	28.2038	-0.0900581	0.0169557	1.08804e-07	0.0398912	0.0678066	0.556325	0.00342729	0.000238309	TRUE	0.129554
		rs174546	T	C	0.340693	7.17313	633.881	0.396042	0.0157284	6.62709e-140	0.142005	0.0652978	0.02965	0.0717475	0.00324664	TRUE	2.2159e-14
		rs1915170	G	A	0.139427	0.245315	20.1727	-0.10044	0.02236	7.05773e-06	0.0353817	0.087779	0.686892	0.00245375	0.000111882	TRUE	0.170899
		rs261290	C	T	0.655421	2.64178	222.586	-0.245651	0.0164633	2.40013e-50	-0.0874618	0.0627925	0.163659	0.0264241	0.00133437	TRUE	7.61937e-06
		rs77391663	A	G	0.182014	0.247141	20.3232	-0.0905816	0.0200905	6.52323e-06	-0.134119	0.0802582	0.0947031	0.00247201	0.00191956	TRUE	0.835345
		rs964184	C	G	0.869039	0.339287	27.9265	-0.120893	0.0228739	1.2559e-07	-0.0644132	0.0895968	0.472189	0.00339369	0.00035583	TRUE	0.165932
GCST90200116	Ceramide (d18:1/14:0, d16:1/16:0) levels	rs10743983	G	A	0.446456	0.302408	22.0457	-0.0777467	0.0165562	2.65415e-06	0.0784562	0.0636639	0.217819	0.00302491	0.00104483	TRUE	0.429447
		rs10880961	G	C	0.610237	0.281028	20.4827	-0.0770394	0.01702	5.99926e-06	0.0491215	0.0637612	0.441064	0.00281105	0.000408588	TRUE	0.253225
		rs13118779	G	A	0.91848	0.295184	21.5175	0.140358	0.0302539	3.49491e-06	0.0514937	0.122261	0.673624	0.00295265	0.000122156	TRUE	0.131749
		rs2364208	A	G	0.38088	0.34144	24.9009	-0.084867	0.0170048	6.01427e-07	0.0742702	0.0645083	0.249598	0.00341534	0.000912084	TRUE	0.32505
		rs2601669	A	G	0.552163	0.322104	23.4862	0.0812741	0.0167682	1.25386e-06	-0.0699193	0.0592572	0.238028	0.00322192	0.000957919	TRUE	0.36841
		rs34482676	C	T	0.617352	0.301823	22.0029	-0.0795469	0.016956	2.71373e-06	0.0531701	0.0654166	0.416338	0.00301906	0.000454772	TRUE	0.241572
		rs360537	G	A	0.744961	0.379289	27.6717	-0.10004	0.019015	1.43173e-07	-0.0021967	0.0695673	0.97481	0.00379393	6.86697e-07	TRUE	0.034342
		rs6079778	T	C	0.260133	0.273978	19.9674	-0.0842972	0.0188622	7.85485e-06	0.0655932	0.0716115	0.359688	0.00274053	0.000577477	TRUE	0.323941
		rs79015167	C	T	0.104719	0.371275	27.0848	-0.139136	0.0267311	1.9398e-07	0.141619	0.100896	0.160433	0.00371377	0.001355	TRUE	0.400207
		rs7903259	G	C	0.409744	0.290889	21.2035	0.0758526	0.0164705	4.11718e-06	-0.0013477	0.0626485	0.982837	0.00290969	3.18712e-07	TRUE	0.0631462
		rs9671590	C	T	0.0803905	0.270097	19.6838	-0.134645	0.0303442	9.11069e-06	-0.0519971	0.115734	0.65323	0.00270171	0.000138998	TRUE	0.161731
GCST90200123	Sphingomyelin (d18:0/20:0, d16:0/22:0) levels	rs1800978	G	C	0.127383	0.276818	22.9702	-0.110329	0.0230173	1.64048e-06	0.0146673	0.0951323	0.877469	0.00276884	1.63709e-05	TRUE	0.0875673
		rs28403022	G	A	0.53337	0.252297	20.9304	0.069882	0.015273	4.75046e-06	-0.0142263	0.0636456	0.823128	0.00252358	3.44084e-05	TRUE	0.118659
		rs2954021	G	A	0.510097	0.564795	47.0022	-0.10416	0.0151911	7.05087e-12	0.108958	0.0623626	0.080609	0.00564931	0.00209792	TRUE	0.300481
		rs364585	G	A	0.61585	4.29053	370.957	-0.293527	0.0152382	1.10703e-82	0.0398	0.0665289	0.549682	0.0429152	0.000246417	TRUE	8.25965e-12
		rs6682551	C	T	0.401506	0.714196	59.5249	-0.118481	0.0153549	1.19836e-14	0.067073	0.0653503	0.304721	0.00714368	0.00072497	TRUE	0.0423052
		rs7152871	A	G	0.843398	0.253199	21.0054	0.0964117	0.0210335	4.56798e-06	-0.174028	0.077042	0.0238916	0.0025326	0.0035018	FALSE	0.755099
		rs885256	C	A	0.237254	0.348443	28.9345	-0.0966968	0.0179743	7.46e-08	0.0461261	0.072917	0.527005	0.00348527	0.000275518	TRUE	0.135327
GCST90200147	N,N,N-trimethyl-5-aminovalerate levels	rs112201728	T	C	0.0689951	0.432103	35.6383	0.176096	0.0294943	2.36518e-09	-0.0344542	0.10795	0.749598	0.00432208	7.0153e-05	TRUE	0.0436133
		rs11239528	G	A	0.247134	0.527576	43.5544	-0.114304	0.0173178	4.10109e-11	0.0477716	0.0693215	0.490741	0.00527704	0.00032696	TRUE	0.0548107
		rs116741547	T	C	0.157947	0.256787	21.1416	0.0946568	0.020584	4.2544e-06	0.0492068	0.0881932	0.576883	0.00256849	0.000214348	TRUE	0.205142
		rs12433003	C	T	0.157281	0.261219	21.5075	0.0963563	0.0207746	3.51485e-06	-0.145271	0.0888151	0.101912	0.00261282	0.00183915	TRUE	0.772079
		rs12895751	A	G	0.226601	0.252286	20.7701	0.0810172	0.0177748	5.16455e-06	-0.0751802	0.0792165	0.342596	0.00252347	0.000619926	TRUE	0.372937
		rs13357247	T	C	0.0494076	0.582476	48.1131	-0.239564	0.0345332	3.99947e-12	0.0788833	0.132965	0.553004	0.00582617	0.00024234	TRUE	0.0324465
		rs17576821	A	G	0.0815664	0.247031	20.3364	0.12353	0.0273894	6.47896e-06	-0.132354	0.114892	0.249325	0.00247091	0.000913135	TRUE	0.493016
		rs272857	A	G	0.626691	1.62802	135.906	-0.17937	0.0153843	2.05705e-31	0.0882371	0.0646661	0.17241	0.0162841	0.00128063	TRUE	0.00116037
		rs35652985	C	T	0.0712367	0.333578	27.4851	0.153702	0.0293142	1.57756e-07	-0.106038	0.121638	0.383343	0.00333659	0.000523111	TRUE	0.21969
		rs72696919	A	C	0.401388	0.246595	20.3004	0.0696916	0.0154659	6.60193e-06	-0.111474	0.0623474	0.0737831	0.00246654	0.00219681	TRUE	0.921655
		rs9382940	T	C	0.162286	0.372126	30.6732	0.114421	0.0206573	3.04241e-08	-0.0540546	0.0859113	0.529224	0.00372217	0.000272571	TRUE	0.117526
GCST90200156	Cortolone glucuronide (1) levels	rs28833516	G	A	0.060962	0.241679	19.7446	-0.136978	0.0308229	8.82846e-06	-0.0179705	0.133768	0.893134	0.00241739	1.24291e-05	TRUE	0.108891
		rs4385791	G	T	0.276788	0.304758	24.9137	0.0823855	0.0165036	5.97653e-07	0.101601	0.0694426	0.143441	0.00304832	0.00147211	TRUE	0.553555
		rs4639218	T	C	0.405841	0.284816	23.2788	0.0724592	0.0150162	1.39719e-06	0.0029313	0.0634527	0.963154	0.00284886	1.46978e-06	TRUE	0.0668859
		rs6982234	G	A	0.236451	0.246105	20.1071	-0.0788413	0.0175803	7.30381e-06	-0.099153	0.0709785	0.16243	0.00246165	0.00134217	TRUE	0.648122
		rs74556999	T	C	0.172624	0.280032	22.8867	0.0947632	0.0198059	1.71324e-06	0.150959	0.0820126	0.0656685	0.00280101	0.00232797	TRUE	0.86933
GCST90200201	6-bromotryptophan levels	rs1165181	A	T	0.292546	0.790209	65.4089	-0.138282	0.017096	6.03517e-16	0.0790222	0.0686636	0.24979	0.007904	0.000911343	TRUE	0.0384729
		rs14399	A	C	0.429137	0.269126	22.1603	0.074889	0.0159066	2.50123e-06	-0.0800002	0.0632767	0.206126	0.00269192	0.00109964	TRUE	0.510105
		rs1460157	T	C	0.289295	0.248603	20.4662	-0.0777613	0.0171867	6.05399e-06	0.0915679	0.0704073	0.193414	0.00248663	0.00116353	TRUE	0.579407
		rs4884317	A	G	0.212453	0.291639	24.0195	0.0928665	0.0189463	9.50811e-07	-0.00289752	0.0730471	0.968359	0.0029171	1.08363e-06	TRUE	0.0626192
		rs6027527	T	C	0.165171	0.23751	19.5508	-0.0926541	0.0209522	9.77206e-06	0.0637308	0.0837801	0.446841	0.00237568	0.000398361	TRUE	0.311559
GCST90200215	4-ethylcatechol sulfate levels	rs1995667	A	G	0.303071	0.254102	20.9404	0.0765294	0.0167218	4.72547e-06	0.17079	0.0696918	0.0142597	0.00254164	0.00411912	FALSE	0.627659
		rs4856225	T	C	0.795349	0.256664	21.1521	0.087598	0.0190443	4.23125e-06	0.138103	0.0755068	0.0673984	0.00256726	0.00229861	TRUE	0.923595
		rs6431630	A	G	0.106068	0.304873	25.1372	-0.125267	0.0249819	5.32302e-07	-0.0577312	0.100914	0.567264	0.00304947	0.00022535	TRUE	0.157349
		rs7334967	C	T	0.18382	0.251028	20.6864	0.0900055	0.0197867	5.39574e-06	0.169125	0.081574	0.0381471	0.00251089	0.00295163	FALSE	0.881864
		rs79143095	T	C	0.0999022	0.23932	19.7193	-0.113195	0.0254876	8.94607e-06	-0.192003	0.110718	0.0828892	0.00239378	0.00206688	TRUE	0.902981
GCST90200226	5-hydroxy-2-methylpyridine sulfate levels	rs1668841	G	A	0.859602	0.339526	23.7626	-0.117199	0.0240389	1.08606e-06	-0.140693	0.092975	0.13022	0.00339623	0.00157457	TRUE	0.518242
		rs73125518	A	G	0.161234	0.306706	21.4585	-0.105265	0.0227207	3.60415e-06	-0.0486128	0.0852635	0.568577	0.00306793	0.000223826	TRUE	0.160605
		rs79143095	T	C	0.0998271	0.303714	21.2486	-0.127862	0.0277341	4.02135e-06	-0.192003	0.110718	0.0828892	0.00303801	0.00206688	TRUE	0.73727
GCST90200264	Bilirubin degradation product, C17H20N2O5 (2) levels	rs74443330	G	T	0.105922	0.23761	19.6543	0.107803	0.0243136	9.25593e-06	-0.0324424	0.103672	0.754331	0.00237668	6.74386e-05	TRUE	0.154036
		rs7514506	T	C	0.0569973	0.256968	21.2596	-0.151206	0.0327898	3.99998e-06	0.0939047	0.108098	0.385012	0.0025703	0.000519454	TRUE	0.326248
		rs7964924	C	T	0.197388	0.253021	20.9323	0.0879667	0.0192246	4.74551e-06	0.0825913	0.0811674	0.308895	0.00253083	0.000712574	TRUE	0.406108
		rs887829	T	C	0.32436	7.09517	630.208	0.39072	0.0155622	4.1737e-139	0.145388	0.0659157	0.027407	0.0709677	0.00333935	TRUE	4.11956e-14
GCST90200265	Bilirubin degradation product, C16H18N2O5 (4) levels	rs17233604	C	T	0.143914	0.2983	24.4051	-0.107505	0.0217588	7.78122e-07	0.013737	0.0863221	0.873562	0.00298373	1.74406e-05	TRUE	0.0763128
		rs17393065	A	C	0.215902	0.297	24.2985	0.0915896	0.0185782	8.22499e-07	0.0328586	0.0756481	0.664026	0.00297073	0.000129921	TRUE	0.129822
		rs1980840	T	C	0.13534	0.24295	19.8657	-0.100016	0.022437	8.28728e-06	-0.0343398	0.093399	0.713121	0.00243009	9.30902e-05	TRUE	0.16364
		rs2741045	T	C	0.29539	10.1005	916.461	0.480272	0.0158627	1e-200	0.15887	0.0653744	0.0150923	0.101027	0.00405078	TRUE	1.17347e-20
		rs6705993	A	G	0.572813	0.328173	26.8572	-0.0793174	0.0153033	2.18316e-07	0.0634993	0.0626836	0.311054	0.00328253	0.000706248	TRUE	0.280091
		rs67981690	G	A	0.131712	0.253359	20.719	0.102497	0.0225151	5.30464e-06	-0.0801015	0.0876776	0.360932	0.00253421	0.000574497	TRUE	0.353958
GCST90200269	Bilirubin degradation product, C17H20N2O5 (1) levels	rs11624985	C	G	0.745596	0.241098	19.9387	-0.077953	0.0174555	7.97603e-06	-0.0527342	0.0723085	0.465822	0.00241156	0.000366167	TRUE	0.291811
		rs6742078	T	G	0.323529	6.88851	610.346	0.385524	0.0156031	8.73882e-135	0.134597	0.0662546	0.0422034	0.0689006	0.00283425	TRUE	3.74043e-14
		rs74443330	G	T	0.105839	0.255146	21.1034	0.111874	0.0243501	4.33958e-06	-0.0324424	0.103672	0.754331	0.00255207	6.74386e-05	TRUE	0.136853
		rs7964924	C	T	0.197498	0.254809	21.0754	0.0883721	0.0192475	4.404e-06	0.0825913	0.0811674	0.308895	0.0025487	0.000712574	TRUE	0.402596
GCST90200279	Pantothenate levels	rs11108812	T	C	0.667241	0.260698	21.4122	0.0751098	0.0162298	3.69427e-06	-0.114259	0.0674266	0.0901577	0.00260761	0.00197375	TRUE	0.815309
		rs11775468	T	G	0.10864	0.262442	21.5558	-0.113809	0.0245099	3.42765e-06	0.18473	0.101437	0.0685879	0.00262506	0.00227888	TRUE	0.902027
		rs1458611	A	T	0.94099	0.259059	21.2772	0.150818	0.0326921	3.96361e-06	-0.0065271	0.117643	0.955754	0.00259122	2.12001e-06	TRUE	0.0822785
		rs4617830	C	A	0.223202	0.319704	26.2741	-0.0939346	0.0183235	2.95272e-07	0.0747075	0.0747382	0.31751	0.00319782	0.000687665	TRUE	0.286143
		rs6771272	T	A	0.238075	0.266485	21.8888	0.0843809	0.0180335	2.88101e-06	-0.18056	0.0747373	0.0156954	0.0026655	0.00400366	FALSE	0.681632
		rs73204630	T	C	0.0655577	0.267797	21.9968	0.144276	0.0307582	2.72357e-06	0.0446058	0.133661	0.738588	0.00267862	7.66962e-05	TRUE	0.130731
		rs9420589	T	G	0.426481	0.252643	20.7489	-0.0701543	0.0153994	5.22262e-06	0.0581029	0.0615123	0.344876	0.00252704	0.0006141	TRUE	0.37015
		rs9461218	A	G	0.236376	0.294079	24.162	0.0881563	0.0179322	8.82855e-07	-0.0849516	0.0716284	0.235621	0.00294151	0.000967799	TRUE	0.415956
GCST90200335	Stearoyl sphingomyelin (d18:1/18:0) levels	rs13419910	G	A	0.381293	0.237044	19.6168	-0.0686822	0.0155052	9.44004e-06	0.00364857	0.0611436	0.952417	0.00237101	2.45231e-06	TRUE	0.0975392
		rs168622	G	T	0.614615	0.432739	35.8822	-0.0925462	0.0154478	2.08694e-09	0.0434368	0.0664634	0.513405	0.00432843	0.000294074	TRUE	0.0868853
		rs2297983	T	G	0.528223	0.237509	19.6555	0.0660637	0.0148994	9.25082e-06	-0.0634455	0.0617446	0.304163	0.00237567	0.000726644	TRUE	0.443434
		rs4787181	G	C	0.0996828	0.23727	19.6356	-0.111289	0.0251118	9.34868e-06	0.106504	0.104293	0.307157	0.00237327	0.000717709	TRUE	0.440479
		rs7135337	C	A	0.588881	0.334224	27.686	0.0802709	0.0152537	1.42194e-07	-0.053891	0.0623529	0.387429	0.00334304	0.000514197	TRUE	0.216201
		rs9846165	C	T	0.737629	0.351333	29.1084	-0.0927388	0.017187	6.81895e-08	0.149549	0.0686248	0.0293151	0.00351418	0.00326001	TRUE	0.938635
GCST90200367	3-Hydroxybutyrate levels	rs11115034	A	G	0.681796	0.238842	19.8474	-0.0726856	0.0163134	8.36655e-06	0.111941	0.0668246	0.0939063	0.00238899	0.00192885	TRUE	0.861375
		rs1537758	A	G	0.159819	0.272601	22.6604	0.0995907	0.0209186	1.9275e-06	-0.0915343	0.0817748	0.262992	0.00272667	0.00086216	TRUE	0.421107
		rs17660635	G	A	0.221397	0.352692	29.3417	-0.0995001	0.0183666	6.04525e-08	0.0866414	0.0763572	0.256507	0.00352777	0.00088593	TRUE	0.296776
		rs34148427	T	C	0.436099	0.273945	22.7724	0.0734764	0.0153954	1.81849e-06	-0.0416368	0.0598264	0.486454	0.00274011	0.000333471	TRUE	0.230387
GCST90200394	Inosine levels	rs12426091	C	A	0.151371	0.414244	20.5405	-0.125088	0.0275945	5.81252e-06	0.164151	0.0826849	0.0471153	0.00414411	0.00270702	TRUE	0.67826
		rs17439165	G	A	0.0686215	0.403409	20.001	-0.178415	0.0398857	7.70771e-06	0.100733	0.12077	0.404233	0.00403572	0.000478902	TRUE	0.162327
		rs4684093	C	A	0.266509	0.415043	20.5803	-0.103005	0.022701	5.69309e-06	0.0419391	0.0686136	0.541043	0.00415211	0.000257241	TRUE	0.104444
		rs9383146	T	C	0.369565	0.466622	23.1498	0.0975329	0.020267	1.49136e-06	-0.0894733	0.0640235	0.162261	0.0046681	0.00134325	TRUE	0.287477
GCST90200426	Xylose levels	rs10950862	G	T	0.345476	0.308548	21.1081	-0.0826738	0.017992	4.32706e-06	0.0484208	0.0640876	0.449924	0.00308638	0.000392988	TRUE	0.215786
		rs145187377	T	C	0.0675974	0.303246	20.7443	0.151722	0.033307	5.23217e-06	-0.0723706	0.113867	0.525055	0.00303335	0.000278127	TRUE	0.183499
		rs1911963	G	A	0.79782	0.386483	26.4604	0.110183	0.0214167	2.67897e-07	-0.0980035	0.075832	0.196227	0.00386596	0.00114898	TRUE	0.326829
		rs2291265	T	C	0.875238	0.292833	20.0299	0.113473	0.0253507	7.60042e-06	-0.121269	0.0857144	0.157127	0.00292918	0.00137665	TRUE	0.555255
GCST90200695	2'-o-methyluridine levels	rs10086910	G	T	0.395566	0.280813	21.3456	-0.0788473	0.0170638	3.82391e-06	0.220011	0.0593643	0.000210463	0.00280887	0.00937092	FALSE	0.124157
		rs2976443	C	G	0.753436	0.274206	20.842	0.0854431	0.0187133	4.97368e-06	-0.101945	0.0712345	0.152396	0.00274278	0.00140855	TRUE	0.603782
		rs78345305	T	C	0.0643236	0.261725	19.8908	0.144894	0.0324838	8.17664e-06	-0.156961	0.122286	0.199299	0.00261794	0.00113336	TRUE	0.540645
GCST90200733	Adenosine 5'-diphosphate (ADP) to N-acetylglucosamine to N-acetylgalactosamine ratio	rs1837253	C	T	0.73827	0.461155	20.3385	-0.106752	0.0236656	6.45727e-06	0.146736	0.0686211	0.0324876	0.00461364	0.00313927	TRUE	0.693353
		rs2322969	G	A	0.492691	0.443679	19.5643	-0.0937821	0.0211977	9.68122e-06	0.0811724	0.061514	0.186977	0.0044388	0.00119779	TRUE	0.289131
		rs58060736	C	T	0.0668877	0.462386	20.3931	0.188827	0.0418046	6.27516e-06	-0.176141	0.125031	0.158901	0.00462596	0.00136498	TRUE	0.303532
GCST90200735	Arginine to ornithine ratio	rs17157859	C	T	0.0545576	0.373737	30.9414	-0.185952	0.0334255	2.64906e-08	0.193745	0.128641	0.132043	0.00373827	0.00155977	TRUE	0.445838
		rs2182168	G	C	0.352905	0.369222	30.5663	0.0879106	0.0158989	3.2141e-08	-0.0333991	0.0655725	0.61051	0.00369311	0.000178641	TRUE	0.0953532
		rs2608900	A	T	0.218046	0.631679	52.4321	0.13504	0.0186471	4.42608e-13	-0.0232408	0.0729596	0.750073	0.00631831	6.9878e-05	TRUE	0.0122651
		rs71563087	A	G	0.133657	0.253519	20.9634	0.103489	0.0226001	4.66868e-06	-0.143078	0.0894242	0.109601	0.00253581	0.00175996	TRUE	0.767327
		rs791210	C	T	0.651716	0.453417	37.5681	-0.0986996	0.016101	8.78529e-10	0.0936105	0.0658032	0.154857	0.00453526	0.00139182	TRUE	0.290013
		rs79240790	C	T	0.062174	0.242969	20.0889	0.142148	0.031711	7.37371e-06	-0.277671	0.133475	0.0374955	0.00243028	0.0029717	FALSE	0.854252
GCST90200774	Uridine to pseudouridine ratio	rs11582157	G	A	0.124923	0.237773	19.6678	-0.100133	0.022576	9.19128e-06	0.226735	0.0953124	0.017366	0.0023783	0.00388225	FALSE	0.633283
		rs1479876	A	G	0.0579851	0.239487	19.8099	0.139579	0.0313564	8.5323e-06	-0.296687	0.139079	0.0329057	0.00239545	0.00312429	FALSE	0.806546
		rs181736	A	G	0.39441	0.242293	20.0426	0.067625	0.0151035	7.55391e-06	-0.0103167	0.0630669	0.870059	0.00242352	1.8429e-05	TRUE	0.114122
GCST90200813	Ornithine to glutamate ratio	rs117891431	C	T	0.0636554	0.252044	20.7198	-0.138423	0.0304062	5.30259e-06	0.0359137	0.126716	0.776855	0.00252105	5.53183e-05	TRUE	0.132765
		rs13191846	A	G	0.48076	0.268423	22.0699	-0.0694513	0.0147818	2.62156e-06	-0.100151	0.0611292	0.101349	0.00268488	0.0018452	TRUE	0.755199
		rs1964459	G	C	0.148337	0.387845	31.9271	0.118469	0.0209639	1.59439e-08	0.170642	0.0955201	0.0740264	0.00387939	0.00219312	TRUE	0.586272
		rs72684967	T	C	0.0537535	0.253338	20.8264	-0.150729	0.0330245	5.01515e-06	-0.181682	0.126536	0.151055	0.00253399	0.0014178	TRUE	0.655406
GCST90200849	Adenosine 5'-monophosphate (AMP) to threonine ratio	rs11138640	T	A	0.150708	0.266846	21.8623	-0.100058	0.0213969	2.92139e-06	-0.267518	0.09014	0.00299936	0.00266911	0.00602944	FALSE	0.35964
		rs1887539	T	C	0.260773	0.279796	22.9263	-0.0839248	0.0175255	1.67844e-06	-0.129338	0.0735303	0.0785815	0.00279864	0.00212632	TRUE	0.811156
		rs2348757	C	T	0.273923	0.241466	19.778	-0.0756226	0.0170023	8.67549e-06	-0.0166419	0.069558	0.81091	0.00241525	3.9421e-05	TRUE	0.132041
		rs780096	G	C	0.541329	0.24285	19.8916	-0.0684029	0.0153351	8.17476e-06	-0.0332566	0.0614037	0.58809	0.00242909	0.000201982	TRUE	0.217748
GCST90200896	Inosine to EDTA ratio	rs16875079	T	G	0.141741	0.4131	20.4254	-0.130574	0.0288857	6.17325e-06	0.0782575	0.0863992	0.36506	0.00413267	0.000564703	TRUE	0.174027
		rs17439165	G	A	0.0687155	0.482772	23.887	-0.194354	0.039758	1.01653e-06	0.100733	0.12077	0.404233	0.00482967	0.000478902	TRUE	0.110147
		rs2517664	T	C	0.168637	0.425827	21.0574	0.122281	0.0266421	4.43763e-06	-0.127668	0.0781466	0.102323	0.00425999	0.00183475	TRUE	0.451288
		rs4763701	T	C	0.874517	0.45105	22.3104	0.141504	0.0299521	2.30849e-06	0.0364177	0.0953765	0.702586	0.00451233	0.0001004	TRUE	0.0552755
		rs74690685	A	C	0.0857638	0.475479	23.5244	0.170622	0.0351712	1.22721e-06	-0.199042	0.115956	0.0860646	0.00475671	0.00202515	TRUE	0.420821
GCST90200901	Ornithine to phosphate ratio	rs2708081	C	T	0.490528	0.237394	19.7339	-0.067698	0.0152376	8.879e-06	-0.0779485	0.0614804	0.204848	0.00237451	0.00110585	TRUE	0.585942
		rs6704575	C	T	0.480254	0.23637	19.6486	-0.0666298	0.0150297	9.28369e-06	-0.0462958	0.0627853	0.4609	0.00236427	0.000374315	TRUE	0.302974
		rs72611951	C	T	0.0652411	0.237129	19.7119	-0.134219	0.0302272	8.98201e-06	-0.141624	0.126479	0.262823	0.00237186	0.000862771	TRUE	0.496317
		rs79240790	C	T	0.0627489	0.294038	24.4565	-0.154089	0.0311546	7.57691e-07	-0.277671	0.133475	0.0374955	0.00294109	0.0029717	FALSE	0.992085
GCST90200911	Tryptophan to pyruvate ratio	rs10768189	A	G	0.402739	0.245129	20.204	0.0728368	0.0162024	6.9425e-06	-0.0914835	0.0635523	0.150009	0.00245188	0.00142507	TRUE	0.678866
		rs11894506	A	G	0.180722	0.268481	22.1339	0.0962067	0.0204467	2.53555e-06	-0.115891	0.0827086	0.161154	0.00268546	0.00135035	TRUE	0.595807
		rs12518773	C	A	0.311207	0.241087	19.87	0.0753539	0.0169026	8.26849e-06	-0.0252668	0.063249	0.689538	0.00241145	0.000109896	TRUE	0.174534
		rs13403975	G	A	0.0897231	0.254301	20.9619	-0.125165	0.0273347	4.67216e-06	0.111062	0.101181	0.272357	0.00254363	0.000829088	TRUE	0.446532
		rs16928054	G	C	0.132297	0.265306	21.8715	0.108768	0.0232546	2.90702e-06	-0.0964996	0.0969998	0.319813	0.00265371	0.000681156	TRUE	0.371353
		rs28524560	T	C	0.390273	0.286015	23.5836	0.0778641	0.0160317	1.19248e-06	0.0322352	0.0631191	0.609558	0.00286084	0.000179595	TRUE	0.158683
		rs67028282	A	G	0.298364	0.240759	19.843	0.0763183	0.0171306	8.386e-06	-0.104065	0.0636596	0.102111	0.00240817	0.00183702	TRUE	0.826928
		rs7648958	A	G	0.121546	0.253684	20.9109	-0.109013	0.0238363	4.79881e-06	0.00541597	0.104247	0.958566	0.00253745	1.8589e-06	TRUE	0.0849511
		rs9724646	A	T	0.547511	0.243715	20.0872	0.0701794	0.0156566	7.38039e-06	-0.123315	0.0629002	0.0499384	0.00243774	0.00264007	FALSE	0.943634
GCST90200971	Leucine to phosphate ratio	rs10059397	G	C	0.516934	0.30814	25.6423	-0.0719524	0.0142074	4.09635e-07	0.00341058	0.0615296	0.955796	0.00308214	2.11603e-06	TRUE	0.0571873
		rs10227729	C	T	0.16595	0.364259	30.3294	0.106942	0.0194162	3.63143e-08	-0.09552	0.0809773	0.238163	0.00364346	0.000957369	TRUE	0.300152
		rs2152093	A	G	0.228943	0.25181	20.9429	-0.0775642	0.0169469	4.71925e-06	0.006487	0.072817	0.929013	0.00251871	5.46579e-06	TRUE	0.092376
		rs758266	A	C	0.284761	0.238561	19.8384	0.0704859	0.0158233	8.40664e-06	-0.0712723	0.0664037	0.283128	0.00238618	0.000792768	TRUE	0.46644
		rs7769862	A	T	0.789887	0.262789	21.8584	0.0817121	0.0174753	2.92734e-06	-0.182186	0.0793954	0.0217523	0.00262852	0.00361327	FALSE	0.75529
GCST90201012	3-methyl-2-oxovalerate to 3-methyl-2-oxobutyrate ratio	rs12584035	G	A	0.132434	0.251491	20.6692	0.101695	0.0223658	5.44436e-06	-0.195567	0.0971539	0.0441187	0.00251552	0.00278288	FALSE	0.927127
		rs12676561	C	T	0.308162	0.245295	20.1587	-0.0736734	0.0164069	7.1094e-06	0.0808456	0.0665732	0.224601	0.00245354	0.00101462	TRUE	0.534067
		rs55714514	C	T	0.806544	0.240777	19.7865	-0.0859672	0.0193239	8.63728e-06	-0.000278456	0.0796414	0.99721	0.00240836	8.41916e-09	TRUE	0.0852084
		rs56299996	C	T	0.103744	0.261725	21.5125	0.114589	0.0247027	3.50579e-06	-0.0317022	0.103692	0.759807	0.00261789	6.43715e-05	TRUE	0.129437
		rs76665747	A	G	0.0454212	0.261226	21.4714	-0.166812	0.0359952	3.58181e-06	0.198624	0.129282	0.12445	0.00261289	0.00162299	TRUE	0.703162
GCST90201013	Androsterone glucuronide to etiocholanolone glucuronide ratio	rs10125876	T	C	0.084553	0.290081	21.9735	-0.125579	0.0267861	2.75595e-06	0.0367476	0.111684	0.742132	0.00290157	7.45549e-05	TRUE	0.114143
		rs11633113	G	T	0.0838476	0.301588	22.8478	-0.12915	0.0270156	1.74788e-06	-0.0426483	0.11238	0.704317	0.00301667	9.91777e-05	TRUE	0.116263
		rs17086545	G	A	0.162905	0.260598	19.7344	-0.0889839	0.0200282	8.87419e-06	-0.0791452	0.0828272	0.339302	0.00260667	0.000628439	TRUE	0.363885
		rs212100	C	T	0.837793	0.582774	44.2749	-0.134446	0.0202028	2.83628e-11	0.165334	0.0876176	0.0591609	0.00582927	0.00244631	TRUE	0.346247
		rs2258237	C	T	0.208494	0.259938	19.6843	-0.0815741	0.0183838	9.1101e-06	-0.0139515	0.0742583	0.850972	0.00260006	2.43096e-05	TRUE	0.107731
		rs55834920	T	C	0.105148	0.870277	66.3091	-0.197762	0.0242828	3.81975e-16	0.000542058	0.102572	0.995783	0.00870506	1.92338e-08	TRUE	0.0011153
		rs6438441	A	G	0.0889141	0.272959	20.6731	-0.118779	0.0261204	5.43205e-06	0.160717	0.134642	0.232609	0.00273032	0.000980332	TRUE	0.464213
		rs7246440	G	A	0.755747	0.438341	33.2537	0.100821	0.0174813	8.05164e-09	-0.103636	0.0735521	0.15883	0.00438457	0.00136544	TRUE	0.30595
		rs80276717	T	C	0.0588391	1.48528	113.874	0.33306	0.031207	1.36772e-26	-0.384881	0.123503	0.00183084	0.0148566	0.00664416	TRUE	0.154576
		rs9383775	A	C	0.286148	0.282144	21.3706	0.0761399	0.0164682	3.77426e-06	-0.0922001	0.066795	0.167481	0.00282218	0.00131051	TRUE	0.554113
GCST90201016	Bilirubin (Z,Z) to etiocholanolone glucuronide ratio	rs142916825	A	G	0.0606572	6.59526	544.046	-0.745368	0.0319519	2.31461e-120	-0.374231	0.123083	0.00236213	0.0659686	0.00632641	TRUE	1.6027e-10
		rs185636345	G	A	0.140495	0.258073	19.936	-0.10083	0.0225795	7.98622e-06	-0.047269	0.0882674	0.59229	0.0025814	0.000197469	TRUE	0.198499
		rs2831806	A	G	0.873709	0.309752	23.9406	0.118439	0.0242031	9.90327e-07	0.0831794	0.0905464	0.358284	0.00309833	0.000580859	TRUE	0.269284
		rs540582	C	T	0.591612	0.494937	38.3246	0.099509	0.0160719	5.96027e-10	-0.147219	0.0622266	0.0179888	0.00495065	0.00384005	TRUE	0.768329
		rs7025743	G	A	0.847935	0.257539	19.8946	-0.0987196	0.0221299	8.16093e-06	0.115426	0.0854328	0.176672	0.00257605	0.00125558	TRUE	0.591711
		rs7074899	A	G	0.153335	0.287392	22.2074	-0.104416	0.0221545	2.44004e-06	0.00856499	0.0893073	0.923596	0.00287467	6.33447e-06	TRUE	0.0738788
		rs7132970	T	C	0.173348	0.260677	20.1377	0.093814	0.0209029	7.18637e-06	0.0620984	0.084245	0.461052	0.00260745	0.000374061	TRUE	0.267018
		rs887829	T	C	0.319481	5.28581	430.001	0.344471	0.0166097	1.53562e-95	0.145388	0.0659157	0.027407	0.0528711	0.00333935	TRUE	7.29795e-10
GCST90200746	Adenosine 5'-diphosphate (ADP) to gluconate ratio	rs1166250	C	T	0.5382	0.439579	20.0362	-0.0928559	0.0207399	7.56e-06	-0.117313	0.0615339	0.0565879	0.00439772	0.00249696	TRUE	0.586562
		rs2551972	A	G	0.4731	0.439214	20.0194	0.0932911	0.0208458	7.63e-06	0.11453	0.0658035	0.0817736	0.00439406	0.00208195	TRUE	0.491968
GCST90200293	Thyroxine levels	rs58541168	T	C	0.066	0.247296	20.4773	-0.140352	0.031012	6.02e-06	0.285383	0.122631	0.0199561	0.00247356	0.00371598	FALSE	0.692456
		rs6722076	A	G	0.2955	0.462816	38.4064	-0.103731	0.0167361	5.72e-10	0.130405	0.0676538	0.0539135	0.00462928	0.00255227	TRUE	0.536815
GCST90200472	X-11850 levels	rs10842320	T	G	0.264445	0.307027	23.4891	-0.0871651	0.0179826	1.25e-06	-0.0119204	0.0698976	0.864585	0.00307108	2.00299e-05	TRUE	0.0749758
		rs10963516	A	G	0.201183	0.285002	21.7992	0.09166	0.0196292	3.02e-06	-0.0493879	0.0718827	0.492043	0.00285076	0.000325001	TRUE	0.216286
		rs12433497	T	C	0.213893	0.255326	19.5236	0.0856891	0.0193905	9.91e-06	-0.194617	0.0788031	0.0135242	0.00255393	0.00418299	FALSE	0.620364
		rs4576774	C	A	0.353974	0.266554	20.3844	0.0735941	0.0162981	6.32e-06	-0.163616	0.0622208	0.0085483	0.00266624	0.00473972	FALSE	0.546449
		rs4831602	T	C	0.921604	0.261907	20.0281	-0.131803	0.0294475	7.61e-06	0.00987057	0.125691	0.937406	0.00261976	4.24725e-06	TRUE	0.0860383
		rs75195552	A	G	0.23559	0.304201	23.2722	-0.0911985	0.0189022	1.4e-06	0.0975795	0.0739352	0.186903	0.0030428	0.00119819	TRUE	0.472228
GCST90200487	X-11880 levels	rs11045856	G	T	0.239415	1.08415	89.9186	-0.16403	0.017296	2.45e-21	0.0943217	0.0775773	0.224045	0.0108441	0.00101706	TRUE	0.0107843
		rs13410335	G	T	0.349927	0.606108	50.0283	-0.111696	0.0157898	1.51e-12	0.10229	0.0635802	0.107651	0.00606255	0.00177945	TRUE	0.208589
		rs17748415	A	T	0.105769	0.25889	21.2944	0.113482	0.024589	3.93e-06	-0.0261643	0.0971185	0.787618	0.00258953	4.99832e-05	TRUE	0.123536
		rs2417966	G	C	0.249479	0.396296	32.6414	0.0989076	0.0173098	1.1e-08	0.0613008	0.069816	0.379925	0.00396392	0.000530671	TRUE	0.160138
		rs61859378	G	A	0.165212	0.254677	20.947	-0.0921288	0.0201271	4.71e-06	0.108352	0.0852959	0.203973	0.00254739	0.00111013	TRUE	0.546264
		rs8037291	G	A	0.184715	0.3097	25.4867	-0.0976315	0.0193366	4.44e-07	0.0914203	0.078701	0.245392	0.00309775	0.000928441	TRUE	0.375573
GCST90200520	X-13007 levels	rs11222082	G	C	0.123107	0.322164	20.2585	-0.12298	0.0273188	6.74e-06	-0.140371	0.0956027	0.142029	0.00322266	0.00148254	TRUE	0.529754
		rs13182207	C	T	0.369813	0.379986	23.9084	-0.0890278	0.0182046	1.01e-06	-0.0880625	0.063673	0.166652	0.00380107	0.00131563	TRUE	0.382471
		rs521000	A	G	0.871787	0.332856	20.9331	-0.12263	0.0267985	4.74e-06	0.0483566	0.0897383	0.589982	0.00332962	0.000199941	TRUE	0.134272
		rs665774	C	T	0.908123	0.384896	24.2185	-0.150937	0.0306657	8.57e-07	-0.0729061	0.105631	0.490071	0.00385018	0.000327972	TRUE	0.130812
		rs73125241	G	A	0.117652	0.335814	21.1197	0.127279	0.0276913	4.3e-06	0.193241	0.0914293	0.0345528	0.0033592	0.00306711	TRUE	0.929283
GCST90200530	X-17335 levels	rs12127631	T	C	0.108529	0.255119	19.8095	-0.113094	0.0254066	8.53e-06	-0.175149	0.102825	0.0884992	0.00255185	0.00199427	TRUE	0.837363
		rs34713419	A	C	0.378749	0.272145	21.1351	-0.0749258	0.0162957	4.27e-06	-0.102542	0.0637805	0.107893	0.00272215	0.00177701	TRUE	0.725557
		rs6580866	G	C	0.91945	0.299521	23.2676	-0.141547	0.0293406	1.41e-06	-0.0802228	0.116045	0.489373	0.00299598	0.000329027	TRUE	0.200136
GCST90200593	X-21834 levels	rs112479426	A	C	0.0490921	0.314427	23.5429	0.182594	0.0376269	1.22e-06	0.0637821	0.129826	0.623223	0.00314511	0.000166201	TRUE	0.131719
		rs144599632	G	C	0.0648235	0.748496	56.289	0.249161	0.0332055	6.21e-14	0.091695	0.144746	0.526416	0.00748695	0.000276305	TRUE	0.0145265
		rs220359	G	A	0.5401	0.295955	22.1556	0.0777047	0.0165062	2.51e-06	0.056003	0.0599565	0.350273	0.00296034	0.000600513	TRUE	0.2965
		rs7206111	T	G	0.0554364	0.288272	21.5788	0.165078	0.0355318	3.39e-06	0.256247	0.118754	0.0309434	0.00288349	0.00319643	FALSE	0.920942
		rs80091228	G	A	0.0534604	0.272029	20.3596	0.164716	0.0365	6.4e-06	0.314268	0.138354	0.0231184	0.00272101	0.00354085	FALSE	0.797418
		rs80096117	T	G	0.131618	0.261834	19.5946	0.107057	0.0241818	9.55e-06	0.104741	0.0904679	0.24696	0.00261904	0.000922303	TRUE	0.467564
		rs9536317	G	T	0.786238	0.302403	22.6398	-0.0954205	0.0200515	1.95e-06	0.0127704	0.0753711	0.865455	0.00302484	1.97709e-05	TRUE	0.0777515
		rs9909526	A	G	0.256476	0.268448	20.0909	-0.0840506	0.0187492	7.36e-06	-0.031106	0.0713541	0.662881	0.0026852	0.000130866	TRUE	0.15884
SNP, single-nucleotide polymorphism; EA, effect allele; OA, other allele; R2, percentage of the variation of asthma explained by the SNP; Beta, estimate of the effect of the association; SE. standard error;
*SNPs with “TRUE” MR Steiger results suggest causality in the expected direction (ie, thoses explaining more variance in exposure than in outcome) and will not be removed from the study.

## Sheet: Table S8
Supplementary Table 8.Evaluation of heterogeneity and directional pleiotropy for metabolites/metabolite ratios-outcome associations
ID	Metabolites/Metabolite ratios	Heterogeneity			Horizontal pleiotropy
		I2 (%)	Cochran’s Q	p-value	Egger intercept	SE	Pvalue	MR−PRESSO Global Test p
GCST90199716	10-undecenoate (11:1n1) levels	0	0.139804	0.932485	0.139349	0.550739	0.842232	NA
GCST90199727	1-oleoyl-GPC (18:1) levels	0	1.26273	0.531866	0.158812	0.347796	0.727306	NA
GCST90199752	Epiandrosterone sulfate levels	13.1688	6.90996	0.329255	0.202042	0.087812	0.0696992	0.338
GCST90199759	Indolebutyrate levels	0	2.48102	0.478732	-0.0692991	0.329831	0.853046	0.628
GCST90199790	2-palmitoleoyl-GPC (16:1) levels	0	4.02783	0.854604	0.0617078	0.0940865	0.532869	0.883
GCST90199796	Docosapentaenoate (n6 DPA; 22:5n6) levels	0	0.0405343	0.979937	-0.0545348	0.312016	0.889843	NA
GCST90199848	Succinylcarnitine levels	0	5.04557	0.654402	-0.0622626	0.0523639	0.279345	0.547
GCST90199855	5alpha-androstan-3beta,17beta-diol monosulfate (2) levels	0	1.26006	0.868114	0.120384	0.179619	0.550696	0.891
GCST90199878	Sphingomyelin (d18:1/18:1, d18:2/18:0) levels	0	4.13562	0.53006	-0.00748576	0.151229	0.962894	0.561
GCST90199898	Glycoursodeoxycholate levels	0	2.81928	0.420336	-0.141219	0.151425	0.449477	0.493
GCST90199904	Pantoate levels	0	0.148863	0.985389	0.0514337	0.186806	0.808898	0.986
GCST90199907	S-methylcysteine sulfoxide levels	3.35384	2.0694	0.355332	0.0175099	0.288665	0.961431	NA
GCST90199912	N-oleoyltaurine levels	0	1.05513	0.787915	-0.0814599	0.114199	0.549654	0.846
GCST90199965	Fructosyllysine levels	0	0.470411	0.790408	-0.0768732	0.204877	0.771479	NA
GCST90200030	1,2-dilinoleoyl-GPC (18:2/18:2) levels	0	1.29064	0.731357	-0.00811514	0.0561976	0.898419	0.887
GCST90200033	Sphingomyelin (d18:2/23:0, d18:1/23:1, d17:1/24:1) levels	19.5288	2.48536	0.28861	-0.464476	0.306768	0.371591	NA
GCST90200051	1-palmitoyl-2-dihomo-linolenoyl-GPC (16:0/20:3n3 or 6) levels	0	4.24988	0.935371	-0.0288617	0.0409958	0.499231	0.949
GCST90200072	Thioproline levels	0	1.31035	0.519351	0.32039	0.357178	0.534531	NA
GCST90200082	1-oleoyl-2-linoleoyl-GPE (18:1/18:2) levels	0	4.50949	0.608074	-0.0322023	0.0531138	0.570793	0.748
GCST90200116	Ceramide (d18:1/14:0, d16:1/16:0) levels	0	4.51586	0.921091	-0.0901006	0.103643	0.407251	0.924
GCST90200123	Sphingomyelin (d18:0/20:0, d16:0/22:0) levels	0	5.82479	0.443101	-0.081651	0.0538273	0.189738	0.426
GCST90200147	N,N,N-trimethyl-5-aminovalerate levels	0	4.84433	0.901331	-0.0801028	0.0735543	0.304441	0.927
GCST90200156	Cortolone glucuronide (1) levels	0	2.53721	0.637986	0.0258651	0.186076	0.898255	0.685
GCST90200201	6-bromotryptophan levels	0	1.22998	0.873138	-0.0675915	0.13079	0.640984	0.895
GCST90200215	4-ethylcatechol sulfate levels	0	2.53209	0.638898	0.286049	0.212513	0.27097	0.684
GCST90200226	5-hydroxy-2-methylpyridine sulfate levels	0	0.834646	0.658808	-0.632193	0.700236	0.532482	NA
GCST90200264	Bilirubin degradation product, C17H20N2O5 (2) levels	0	2.69481	0.44111	-0.0360161	0.0895353	0.726414	0.513
GCST90200265	Bilirubin degradation product, C16H18N2O5 (4) levels	0	3.80747	0.577455	-0.0676112	0.0463747	0.218603	0.492
GCST90200269	Bilirubin degradation product, C17H20N2O5 (1) levels	0	1.0036	0.80038	0.0210918	0.0651902	0.776983	0.912
GCST90200279	Pantothenate levels	0	6.02932	0.53633	-0.173579	0.115752	0.184387	0.605
GCST90200335	Stearoyl sphingomyelin (d18:1/18:0) levels	0	2.20634	0.819919	0.0983985	0.167409	0.588264	0.83
GCST90200367	3-Hydroxybutyrate levels	0	0.645032	0.88605	-0.0328339	0.22813	0.898752	0.896
GCST90200394	Inosine levels	0	1.1011	0.776807	-0.0104525	0.18491	0.960061	0.792
GCST90200426	Xylose levels	0	0.395095	0.941254	-0.00874658	0.195155	0.968324	0.933
GCST90200695	2'-o-methyluridine levels	32.8279	2.97743	0.225663	-0.223668	0.232492	0.512314	NA
GCST90200733	Adenosine 5'-diphosphate (ADP) to N-acetylglucosamine to N-acetylgalactosamine ratio	0	0.36419	0.833522	-0.01697	0.166418	0.935306	NA
GCST90200735	Arginine to ornithine ratio	0	3.80294	0.578123	0.0375867	0.142317	0.804747	0.599
GCST90200774	Uridine to pseudouridine ratio	35.9952	3.12477	0.209636	0.283193	0.17589	0.353824	NA
GCST90200813	Ornithine to glutamate ratio	0	2.50299	0.47475	0.0940458	0.144025	0.5808	0.565
GCST90200849	Adenosine 5'-monophosphate (AMP) to threonine ratio	44.9899	3.6357	0.162375	-0.745032	0.395616	0.310762	NA
GCST90200896	Inosine to EDTA ratio	0	2.8092	0.590245	-0.0128233	0.254196	0.962937	0.622
GCST90200901	Ornithine to phosphate ratio	0	0.796892	0.85021	-0.072457	0.11436	0.591143	0.862
GCST90200911	Tryptophan to pyruvate ratio	0	4.02082	0.777376	0.0138874	0.141487	0.925008	0.761
GCST90200971	Leucine to phosphate ratio	0	2.57271	0.462294	0.00440984	0.26412	0.988195	0.551
GCST90201012	3-methyl-2-oxovalerate to 3-methyl-2-oxobutyrate ratio	0	2.76014	0.598733	0.0427676	0.146255	0.789024	0.666
GCST90201013	Androsterone glucuronide to etiocholanolone glucuronide ratio	12.1808	10.2483	0.330759	0.0646245	0.067719	0.367871	0.302
GCST90201016	Bilirubin (Z,Z) to etiocholanolone glucuronide ratio	47.013	13.2108	0.0671363	-0.0988162	0.0494151	0.0924627	0.149
GCST90200746	Adenosine 5'-diphosphate (ADP) to gluconate ratio	0	0.00136265	0.970554	NA	NA	NA	NA
GCST90200293	Thyroxine levels	0	0.506798	0.476528	NA	NA	NA	NA
GCST90200472	X-11850 levels	0.315294	7.3024	0.199104	-0.356616	0.218909	0.178632	0.289
GCST90200487	X-11880 levels	0	3.98501	0.551576	0.021498	0.152616	0.894787	0.601
GCST90200520	X-13007 levels	0.024238	4.09936	0.392726	0.0799774	0.23977	0.760666	0.471
GCST90200530	X-17335 levels	0	0.762627	0.682964	0.100587	0.183893	0.681354	NA
GCST90200593	X-21834 levels	0	5.40942	0.610131	-0.0356553	0.083191	0.683177	0.629

## Sheet: Table S9
Supplementary Table 9.Preliminary MR results of 539 gut microbiome-metabolites/metabolite ratios associations
gut microbiome	ID	pvalue
family.Oxalobacteraceae.id.2966	GCST90199716	0.969966
family.Veillonellaceae.id.2172	GCST90199716	0.484656
genus.Eubacteriumhalliigroup.id.11338	GCST90199716	0.0323894
genus.Eubacteriumnodatumgroup.id.11297	GCST90199716	0.512545
genus.Butyrivibrio.id.1993	GCST90199716	0.663469
genus.Catenibacterium.id.2153	GCST90199716	0.237552
genus.Faecalibacterium.id.2057	GCST90199716	0.397212
genus.Olsenella.id.822	GCST90199716	0.547708
genus.Oxalobacter.id.2978	GCST90199716	0.793057
genus.Ruminiclostridium5.id.11355	GCST90199716	0.137054
phylum.Proteobacteria.id.2375	GCST90199716	0.404181
family.Oxalobacteraceae.id.2966	GCST90199727	0.696491
family.Veillonellaceae.id.2172	GCST90199727	0.606656
genus.Eubacteriumhalliigroup.id.11338	GCST90199727	0.321662
genus.Eubacteriumnodatumgroup.id.11297	GCST90199727	0.196314
genus.Butyrivibrio.id.1993	GCST90199727	0.0110288
genus.Catenibacterium.id.2153	GCST90199727	0.978121
genus.Faecalibacterium.id.2057	GCST90199727	0.456261
genus.Olsenella.id.822	GCST90199727	0.878508
genus.Oxalobacter.id.2978	GCST90199727	0.372548
genus.Ruminiclostridium5.id.11355	GCST90199727	0.134262
phylum.Proteobacteria.id.2375	GCST90199727	0.920925
family.Oxalobacteraceae.id.2966	GCST90199752	0.143651
family.Veillonellaceae.id.2172	GCST90199752	0.993963
genus.Eubacteriumhalliigroup.id.11338	GCST90199752	0.85128
genus.Eubacteriumnodatumgroup.id.11297	GCST90199752	0.933325
genus.Butyrivibrio.id.1993	GCST90199752	0.070034
genus.Catenibacterium.id.2153	GCST90199752	0.876834
genus.Faecalibacterium.id.2057	GCST90199752	0.473565
genus.Olsenella.id.822	GCST90199752	0.421895
genus.Oxalobacter.id.2978	GCST90199752	0.174144
genus.Ruminiclostridium5.id.11355	GCST90199752	0.230143
phylum.Proteobacteria.id.2375	GCST90199752	0.240898
family.Oxalobacteraceae.id.2966	GCST90199759	0.337415
family.Veillonellaceae.id.2172	GCST90199759	0.953638
genus.Eubacteriumhalliigroup.id.11338	GCST90199759	0.621583
genus.Eubacteriumnodatumgroup.id.11297	GCST90199759	0.908768
genus.Butyrivibrio.id.1993	GCST90199759	0.387269
genus.Catenibacterium.id.2153	GCST90199759	0.0737518
genus.Faecalibacterium.id.2057	GCST90199759	0.417389
genus.Olsenella.id.822	GCST90199759	0.79521
genus.Oxalobacter.id.2978	GCST90199759	0.630011
genus.Ruminiclostridium5.id.11355	GCST90199759	0.231105
phylum.Proteobacteria.id.2375	GCST90199759	0.0989591
family.Oxalobacteraceae.id.2966	GCST90199790	0.507733
family.Veillonellaceae.id.2172	GCST90199790	0.594073
genus.Eubacteriumhalliigroup.id.11338	GCST90199790	0.652263
genus.Eubacteriumnodatumgroup.id.11297	GCST90199790	0.81284
genus.Butyrivibrio.id.1993	GCST90199790	0.0636271
genus.Catenibacterium.id.2153	GCST90199790	0.0233406
genus.Faecalibacterium.id.2057	GCST90199790	0.787849
genus.Olsenella.id.822	GCST90199790	0.880125
genus.Oxalobacter.id.2978	GCST90199790	0.206788
genus.Ruminiclostridium5.id.11355	GCST90199790	0.627034
phylum.Proteobacteria.id.2375	GCST90199790	0.962722
family.Oxalobacteraceae.id.2966	GCST90199796	0.536385
family.Veillonellaceae.id.2172	GCST90199796	0.702342
genus.Eubacteriumhalliigroup.id.11338	GCST90199796	0.484335
genus.Eubacteriumnodatumgroup.id.11297	GCST90199796	0.497442
genus.Butyrivibrio.id.1993	GCST90199796	0.648097
genus.Catenibacterium.id.2153	GCST90199796	0.922409
genus.Faecalibacterium.id.2057	GCST90199796	0.924737
genus.Olsenella.id.822	GCST90199796	0.968467
genus.Oxalobacter.id.2978	GCST90199796	0.458228
genus.Ruminiclostridium5.id.11355	GCST90199796	0.688628
phylum.Proteobacteria.id.2375	GCST90199796	0.604119
family.Oxalobacteraceae.id.2966	GCST90199848	0.615267
family.Veillonellaceae.id.2172	GCST90199848	0.449062
genus.Eubacteriumhalliigroup.id.11338	GCST90199848	0.513651
genus.Eubacteriumnodatumgroup.id.11297	GCST90199848	0.690775
genus.Butyrivibrio.id.1993	GCST90199848	0.240737
genus.Catenibacterium.id.2153	GCST90199848	0.523469
genus.Faecalibacterium.id.2057	GCST90199848	0.229343
genus.Olsenella.id.822	GCST90199848	0.875355
genus.Oxalobacter.id.2978	GCST90199848	0.821517
genus.Ruminiclostridium5.id.11355	GCST90199848	0.47855
phylum.Proteobacteria.id.2375	GCST90199848	0.568267
family.Oxalobacteraceae.id.2966	GCST90199855	0.106138
family.Veillonellaceae.id.2172	GCST90199855	0.36642
genus.Eubacteriumhalliigroup.id.11338	GCST90199855	0.701585
genus.Eubacteriumnodatumgroup.id.11297	GCST90199855	0.934867
genus.Butyrivibrio.id.1993	GCST90199855	0.144453
genus.Catenibacterium.id.2153	GCST90199855	0.90481
genus.Faecalibacterium.id.2057	GCST90199855	0.839657
genus.Olsenella.id.822	GCST90199855	0.282629
genus.Oxalobacter.id.2978	GCST90199855	0.0112
genus.Ruminiclostridium5.id.11355	GCST90199855	0.388868
phylum.Proteobacteria.id.2375	GCST90199855	0.624935
family.Oxalobacteraceae.id.2966	GCST90199878	0.619512
family.Veillonellaceae.id.2172	GCST90199878	0.74624
genus.Eubacteriumhalliigroup.id.11338	GCST90199878	0.871498
genus.Eubacteriumnodatumgroup.id.11297	GCST90199878	0.12089
genus.Butyrivibrio.id.1993	GCST90199878	0.248636
genus.Catenibacterium.id.2153	GCST90199878	0.482543
genus.Faecalibacterium.id.2057	GCST90199878	0.143086
genus.Olsenella.id.822	GCST90199878	0.372617
genus.Oxalobacter.id.2978	GCST90199878	0.31799
genus.Ruminiclostridium5.id.11355	GCST90199878	0.655696
phylum.Proteobacteria.id.2375	GCST90199878	0.724059
family.Oxalobacteraceae.id.2966	GCST90199898	0.737106
family.Veillonellaceae.id.2172	GCST90199898	0.822309
genus.Eubacteriumhalliigroup.id.11338	GCST90199898	0.44587
genus.Eubacteriumnodatumgroup.id.11297	GCST90199898	0.0869306
genus.Butyrivibrio.id.1993	GCST90199898	0.789109
genus.Catenibacterium.id.2153	GCST90199898	0.592855
genus.Faecalibacterium.id.2057	GCST90199898	0.922143
genus.Olsenella.id.822	GCST90199898	0.345961
genus.Oxalobacter.id.2978	GCST90199898	0.82223
genus.Ruminiclostridium5.id.11355	GCST90199898	0.852875
phylum.Proteobacteria.id.2375	GCST90199898	0.322562
family.Oxalobacteraceae.id.2966	GCST90199904	0.921239
family.Veillonellaceae.id.2172	GCST90199904	0.385269
genus.Eubacteriumhalliigroup.id.11338	GCST90199904	0.674395
genus.Eubacteriumnodatumgroup.id.11297	GCST90199904	0.893876
genus.Butyrivibrio.id.1993	GCST90199904	0.131931
genus.Catenibacterium.id.2153	GCST90199904	0.99981
genus.Faecalibacterium.id.2057	GCST90199904	0.190996
genus.Olsenella.id.822	GCST90199904	0.260821
genus.Oxalobacter.id.2978	GCST90199904	0.510085
genus.Ruminiclostridium5.id.11355	GCST90199904	0.683786
phylum.Proteobacteria.id.2375	GCST90199904	0.556317
family.Oxalobacteraceae.id.2966	GCST90199907	0.867736
family.Veillonellaceae.id.2172	GCST90199907	0.0829718
genus.Eubacteriumhalliigroup.id.11338	GCST90199907	0.565531
genus.Eubacteriumnodatumgroup.id.11297	GCST90199907	0.447749
genus.Butyrivibrio.id.1993	GCST90199907	0.79279
genus.Catenibacterium.id.2153	GCST90199907	0.83103
genus.Faecalibacterium.id.2057	GCST90199907	0.522049
genus.Olsenella.id.822	GCST90199907	0.780685
genus.Oxalobacter.id.2978	GCST90199907	0.868354
genus.Ruminiclostridium5.id.11355	GCST90199907	0.408241
phylum.Proteobacteria.id.2375	GCST90199907	0.271345
family.Oxalobacteraceae.id.2966	GCST90199912	0.296286
family.Veillonellaceae.id.2172	GCST90199912	0.418731
genus.Eubacteriumhalliigroup.id.11338	GCST90199912	0.352932
genus.Eubacteriumnodatumgroup.id.11297	GCST90199912	0.80621
genus.Butyrivibrio.id.1993	GCST90199912	0.518346
genus.Catenibacterium.id.2153	GCST90199912	0.226681
genus.Faecalibacterium.id.2057	GCST90199912	0.25051
genus.Olsenella.id.822	GCST90199912	0.795887
genus.Oxalobacter.id.2978	GCST90199912	0.423458
genus.Ruminiclostridium5.id.11355	GCST90199912	0.73163
phylum.Proteobacteria.id.2375	GCST90199912	0.129531
family.Oxalobacteraceae.id.2966	GCST90199965	0.740904
family.Veillonellaceae.id.2172	GCST90199965	0.716803
genus.Eubacteriumhalliigroup.id.11338	GCST90199965	0.153291
genus.Eubacteriumnodatumgroup.id.11297	GCST90199965	0.405129
genus.Butyrivibrio.id.1993	GCST90199965	0.291623
genus.Catenibacterium.id.2153	GCST90199965	0.861556
genus.Faecalibacterium.id.2057	GCST90199965	0.0806382
genus.Olsenella.id.822	GCST90199965	0.28001
genus.Oxalobacter.id.2978	GCST90199965	0.453606
genus.Ruminiclostridium5.id.11355	GCST90199965	0.608475
phylum.Proteobacteria.id.2375	GCST90199965	0.666819
family.Oxalobacteraceae.id.2966	GCST90200030	0.51015
family.Veillonellaceae.id.2172	GCST90200030	0.691082
genus.Eubacteriumhalliigroup.id.11338	GCST90200030	0.885559
genus.Eubacteriumnodatumgroup.id.11297	GCST90200030	0.815309
genus.Butyrivibrio.id.1993	GCST90200030	0.577974
genus.Catenibacterium.id.2153	GCST90200030	0.381603
genus.Faecalibacterium.id.2057	GCST90200030	0.936889
genus.Olsenella.id.822	GCST90200030	0.497131
genus.Oxalobacter.id.2978	GCST90200030	0.698189
genus.Ruminiclostridium5.id.11355	GCST90200030	0.480708
phylum.Proteobacteria.id.2375	GCST90200030	0.470803
family.Oxalobacteraceae.id.2966	GCST90200033	0.661086
family.Veillonellaceae.id.2172	GCST90200033	0.101155
genus.Eubacteriumhalliigroup.id.11338	GCST90200033	0.676087
genus.Eubacteriumnodatumgroup.id.11297	GCST90200033	0.294189
genus.Butyrivibrio.id.1993	GCST90200033	0.927904
genus.Catenibacterium.id.2153	GCST90200033	0.342384
genus.Faecalibacterium.id.2057	GCST90200033	0.0886562
genus.Olsenella.id.822	GCST90200033	0.308194
genus.Oxalobacter.id.2978	GCST90200033	0.246518
genus.Ruminiclostridium5.id.11355	GCST90200033	0.00923016
phylum.Proteobacteria.id.2375	GCST90200033	0.636896
family.Oxalobacteraceae.id.2966	GCST90200051	0.661039
family.Veillonellaceae.id.2172	GCST90200051	0.270176
genus.Eubacteriumhalliigroup.id.11338	GCST90200051	0.56864
genus.Eubacteriumnodatumgroup.id.11297	GCST90200051	0.741646
genus.Butyrivibrio.id.1993	GCST90200051	0.816032
genus.Catenibacterium.id.2153	GCST90200051	0.169071
genus.Faecalibacterium.id.2057	GCST90200051	0.0631534
genus.Olsenella.id.822	GCST90200051	0.866741
genus.Oxalobacter.id.2978	GCST90200051	0.787691
genus.Ruminiclostridium5.id.11355	GCST90200051	0.900528
phylum.Proteobacteria.id.2375	GCST90200051	0.0123
family.Oxalobacteraceae.id.2966	GCST90200072	0.156859
family.Veillonellaceae.id.2172	GCST90200072	0.0856148
genus.Eubacteriumhalliigroup.id.11338	GCST90200072	0.576027
genus.Eubacteriumnodatumgroup.id.11297	GCST90200072	0.474773
genus.Butyrivibrio.id.1993	GCST90200072	0.0880241
genus.Catenibacterium.id.2153	GCST90200072	0.283786
genus.Faecalibacterium.id.2057	GCST90200072	0.464711
genus.Olsenella.id.822	GCST90200072	0.263292
genus.Oxalobacter.id.2978	GCST90200072	0.380391
genus.Ruminiclostridium5.id.11355	GCST90200072	0.303031
phylum.Proteobacteria.id.2375	GCST90200072	0.987591
family.Oxalobacteraceae.id.2966	GCST90200082	0.7087
family.Veillonellaceae.id.2172	GCST90200082	0.441986
genus.Eubacteriumhalliigroup.id.11338	GCST90200082	0.74892
genus.Eubacteriumnodatumgroup.id.11297	GCST90200082	0.781961
genus.Butyrivibrio.id.1993	GCST90200082	0.682361
genus.Catenibacterium.id.2153	GCST90200082	0.839101
genus.Faecalibacterium.id.2057	GCST90200082	0.063397
genus.Olsenella.id.822	GCST90200082	0.203298
genus.Oxalobacter.id.2978	GCST90200082	0.976766
genus.Ruminiclostridium5.id.11355	GCST90200082	0.879611
phylum.Proteobacteria.id.2375	GCST90200082	0.12756
family.Oxalobacteraceae.id.2966	GCST90200116	0.363176
family.Veillonellaceae.id.2172	GCST90200116	0.894126
genus.Eubacteriumhalliigroup.id.11338	GCST90200116	0.937892
genus.Eubacteriumnodatumgroup.id.11297	GCST90200116	0.509029
genus.Butyrivibrio.id.1993	GCST90200116	0.697097
genus.Catenibacterium.id.2153	GCST90200116	0.914743
genus.Faecalibacterium.id.2057	GCST90200116	0.575865
genus.Olsenella.id.822	GCST90200116	0.89539
genus.Oxalobacter.id.2978	GCST90200116	0.827644
genus.Ruminiclostridium5.id.11355	GCST90200116	0.020762
phylum.Proteobacteria.id.2375	GCST90200116	0.364781
family.Oxalobacteraceae.id.2966	GCST90200123	0.348625
family.Veillonellaceae.id.2172	GCST90200123	0.283108
genus.Eubacteriumhalliigroup.id.11338	GCST90200123	0.334744
genus.Eubacteriumnodatumgroup.id.11297	GCST90200123	0.475382
genus.Butyrivibrio.id.1993	GCST90200123	0.909066
genus.Catenibacterium.id.2153	GCST90200123	0.791767
genus.Faecalibacterium.id.2057	GCST90200123	0.934382
genus.Olsenella.id.822	GCST90200123	0.816267
genus.Oxalobacter.id.2978	GCST90200123	0.105286
genus.Ruminiclostridium5.id.11355	GCST90200123	0.539206
phylum.Proteobacteria.id.2375	GCST90200123	0.163282
family.Oxalobacteraceae.id.2966	GCST90200147	0.531374
family.Veillonellaceae.id.2172	GCST90200147	0.745449
genus.Eubacteriumhalliigroup.id.11338	GCST90200147	0.320757
genus.Eubacteriumnodatumgroup.id.11297	GCST90200147	0.367503
genus.Butyrivibrio.id.1993	GCST90200147	0.799385
genus.Catenibacterium.id.2153	GCST90200147	0.938246
genus.Faecalibacterium.id.2057	GCST90200147	0.39167
genus.Olsenella.id.822	GCST90200147	0.711151
genus.Oxalobacter.id.2978	GCST90200147	0.547791
genus.Ruminiclostridium5.id.11355	GCST90200147	0.631344
phylum.Proteobacteria.id.2375	GCST90200147	0.100335
family.Oxalobacteraceae.id.2966	GCST90200156	0.252585
family.Veillonellaceae.id.2172	GCST90200156	0.889334
genus.Eubacteriumhalliigroup.id.11338	GCST90200156	0.0595532
genus.Eubacteriumnodatumgroup.id.11297	GCST90200156	0.371887
genus.Butyrivibrio.id.1993	GCST90200156	0.883687
genus.Catenibacterium.id.2153	GCST90200156	0.489628
genus.Faecalibacterium.id.2057	GCST90200156	0.815916
genus.Olsenella.id.822	GCST90200156	0.140194
genus.Oxalobacter.id.2978	GCST90200156	0.208366
genus.Ruminiclostridium5.id.11355	GCST90200156	0.867848
phylum.Proteobacteria.id.2375	GCST90200156	0.305681
family.Oxalobacteraceae.id.2966	GCST90200201	0.48531
family.Veillonellaceae.id.2172	GCST90200201	0.257917
genus.Eubacteriumhalliigroup.id.11338	GCST90200201	0.414527
genus.Eubacteriumnodatumgroup.id.11297	GCST90200201	0.358379
genus.Butyrivibrio.id.1993	GCST90200201	0.900412
genus.Catenibacterium.id.2153	GCST90200201	0.391732
genus.Faecalibacterium.id.2057	GCST90200201	0.459454
genus.Olsenella.id.822	GCST90200201	0.726053
genus.Oxalobacter.id.2978	GCST90200201	0.258776
genus.Ruminiclostridium5.id.11355	GCST90200201	0.262005
phylum.Proteobacteria.id.2375	GCST90200201	0.0881692
family.Oxalobacteraceae.id.2966	GCST90200215	0.628066
family.Veillonellaceae.id.2172	GCST90200215	0.951109
genus.Eubacteriumhalliigroup.id.11338	GCST90200215	0.612429
genus.Eubacteriumnodatumgroup.id.11297	GCST90200215	0.534354
genus.Butyrivibrio.id.1993	GCST90200215	0.457069
genus.Catenibacterium.id.2153	GCST90200215	0.835419
genus.Faecalibacterium.id.2057	GCST90200215	0.328053
genus.Olsenella.id.822	GCST90200215	0.893036
genus.Oxalobacter.id.2978	GCST90200215	0.235734
genus.Ruminiclostridium5.id.11355	GCST90200215	0.708236
phylum.Proteobacteria.id.2375	GCST90200215	0.441659
family.Oxalobacteraceae.id.2966	GCST90200226	0.550465
family.Veillonellaceae.id.2172	GCST90200226	0.590686
genus.Eubacteriumhalliigroup.id.11338	GCST90200226	0.514984
genus.Eubacteriumnodatumgroup.id.11297	GCST90200226	0.945374
genus.Butyrivibrio.id.1993	GCST90200226	0.404352
genus.Catenibacterium.id.2153	GCST90200226	0.650316
genus.Faecalibacterium.id.2057	GCST90200226	0.114947
genus.Olsenella.id.822	GCST90200226	0.879869
genus.Oxalobacter.id.2978	GCST90200226	0.637986
genus.Ruminiclostridium5.id.11355	GCST90200226	0.441819
phylum.Proteobacteria.id.2375	GCST90200226	0.0064
family.Oxalobacteraceae.id.2966	GCST90200264	0.159093
family.Veillonellaceae.id.2172	GCST90200264	0.812234
genus.Eubacteriumhalliigroup.id.11338	GCST90200264	0.765374
genus.Eubacteriumnodatumgroup.id.11297	GCST90200264	0.843032
genus.Butyrivibrio.id.1993	GCST90200264	0.447739
genus.Catenibacterium.id.2153	GCST90200264	0.350853
genus.Faecalibacterium.id.2057	GCST90200264	0.184889
genus.Olsenella.id.822	GCST90200264	0.0135633
genus.Oxalobacter.id.2978	GCST90200264	0.272105
genus.Ruminiclostridium5.id.11355	GCST90200264	0.599155
phylum.Proteobacteria.id.2375	GCST90200264	0.624511
family.Oxalobacteraceae.id.2966	GCST90200265	0.111315
family.Veillonellaceae.id.2172	GCST90200265	0.939017
genus.Eubacteriumhalliigroup.id.11338	GCST90200265	0.381133
genus.Eubacteriumnodatumgroup.id.11297	GCST90200265	0.840492
genus.Butyrivibrio.id.1993	GCST90200265	0.18432
genus.Catenibacterium.id.2153	GCST90200265	0.18436
genus.Faecalibacterium.id.2057	GCST90200265	0.236386
genus.Olsenella.id.822	GCST90200265	0.0269791
genus.Oxalobacter.id.2978	GCST90200265	0.0763445
genus.Ruminiclostridium5.id.11355	GCST90200265	0.688828
phylum.Proteobacteria.id.2375	GCST90200265	0.190741
family.Oxalobacteraceae.id.2966	GCST90200269	0.189821
family.Veillonellaceae.id.2172	GCST90200269	0.650436
genus.Eubacteriumhalliigroup.id.11338	GCST90200269	0.785476
genus.Eubacteriumnodatumgroup.id.11297	GCST90200269	0.931165
genus.Butyrivibrio.id.1993	GCST90200269	0.303688
genus.Catenibacterium.id.2153	GCST90200269	0.295021
genus.Faecalibacterium.id.2057	GCST90200269	0.229397
genus.Olsenella.id.822	GCST90200269	0.0167725
genus.Oxalobacter.id.2978	GCST90200269	0.303589
genus.Ruminiclostridium5.id.11355	GCST90200269	0.622826
phylum.Proteobacteria.id.2375	GCST90200269	0.59971
family.Oxalobacteraceae.id.2966	GCST90200279	0.620284
family.Veillonellaceae.id.2172	GCST90200279	0.472023
genus.Eubacteriumhalliigroup.id.11338	GCST90200279	0.366012
genus.Eubacteriumnodatumgroup.id.11297	GCST90200279	0.13164
genus.Butyrivibrio.id.1993	GCST90200279	0.933274
genus.Catenibacterium.id.2153	GCST90200279	0.0541338
genus.Faecalibacterium.id.2057	GCST90200279	0.431462
genus.Olsenella.id.822	GCST90200279	0.129313
genus.Oxalobacter.id.2978	GCST90200279	0.321328
genus.Ruminiclostridium5.id.11355	GCST90200279	0.712937
phylum.Proteobacteria.id.2375	GCST90200279	0.0753
family.Oxalobacteraceae.id.2966	GCST90200293	0.755025
family.Veillonellaceae.id.2172	GCST90200293	0.511596
genus.Eubacteriumhalliigroup.id.11338	GCST90200293	0.080701
genus.Eubacteriumnodatumgroup.id.11297	GCST90200293	0.219536
genus.Butyrivibrio.id.1993	GCST90200293	0.119569
genus.Catenibacterium.id.2153	GCST90200293	0.190307
genus.Faecalibacterium.id.2057	GCST90200293	0.853372
genus.Olsenella.id.822	GCST90200293	0.833264
genus.Oxalobacter.id.2978	GCST90200293	0.49286
genus.Ruminiclostridium5.id.11355	GCST90200293	0.695661
phylum.Proteobacteria.id.2375	GCST90200293	0.386686
family.Oxalobacteraceae.id.2966	GCST90200335	0.364447
family.Veillonellaceae.id.2172	GCST90200335	0.938559
genus.Eubacteriumhalliigroup.id.11338	GCST90200335	0.648234
genus.Eubacteriumnodatumgroup.id.11297	GCST90200335	0.0621125
genus.Butyrivibrio.id.1993	GCST90200335	0.174076
genus.Catenibacterium.id.2153	GCST90200335	0.501889
genus.Faecalibacterium.id.2057	GCST90200335	0.008
genus.Olsenella.id.822	GCST90200335	0.990471
genus.Oxalobacter.id.2978	GCST90200335	0.800862
genus.Ruminiclostridium5.id.11355	GCST90200335	0.838092
phylum.Proteobacteria.id.2375	GCST90200335	0.726725
family.Oxalobacteraceae.id.2966	GCST90200367	0.336542
family.Veillonellaceae.id.2172	GCST90200367	0.620385
genus.Eubacteriumhalliigroup.id.11338	GCST90200367	0.697183
genus.Eubacteriumnodatumgroup.id.11297	GCST90200367	0.701247
genus.Butyrivibrio.id.1993	GCST90200367	0.420782
genus.Catenibacterium.id.2153	GCST90200367	0.784583
genus.Faecalibacterium.id.2057	GCST90200367	0.161484
genus.Olsenella.id.822	GCST90200367	0.604562
genus.Oxalobacter.id.2978	GCST90200367	0.689858
genus.Ruminiclostridium5.id.11355	GCST90200367	0.979894
phylum.Proteobacteria.id.2375	GCST90200367	0.256805
family.Oxalobacteraceae.id.2966	GCST90200394	0.40878
family.Veillonellaceae.id.2172	GCST90200394	0.329711
genus.Eubacteriumhalliigroup.id.11338	GCST90200394	0.345347
genus.Eubacteriumnodatumgroup.id.11297	GCST90200394	0.339954
genus.Butyrivibrio.id.1993	GCST90200394	0.590402
genus.Catenibacterium.id.2153	GCST90200394	0.792279
genus.Faecalibacterium.id.2057	GCST90200394	0.484599
genus.Olsenella.id.822	GCST90200394	0.528856
genus.Oxalobacter.id.2978	GCST90200394	0.142094
genus.Ruminiclostridium5.id.11355	GCST90200394	0.395514
phylum.Proteobacteria.id.2375	GCST90200394	0.260196
family.Oxalobacteraceae.id.2966	GCST90200426	0.17246
family.Veillonellaceae.id.2172	GCST90200426	0.515046
genus.Eubacteriumhalliigroup.id.11338	GCST90200426	0.694695
genus.Eubacteriumnodatumgroup.id.11297	GCST90200426	0.223885
genus.Butyrivibrio.id.1993	GCST90200426	0.879363
genus.Catenibacterium.id.2153	GCST90200426	0.658315
genus.Faecalibacterium.id.2057	GCST90200426	0.716042
genus.Olsenella.id.822	GCST90200426	0.287594
genus.Oxalobacter.id.2978	GCST90200426	0.948212
genus.Ruminiclostridium5.id.11355	GCST90200426	0.0908
phylum.Proteobacteria.id.2375	GCST90200426	0.0987339
family.Oxalobacteraceae.id.2966	GCST90200695	0.941205
family.Veillonellaceae.id.2172	GCST90200695	0.355518
genus.Eubacteriumhalliigroup.id.11338	GCST90200695	0.608917
genus.Eubacteriumnodatumgroup.id.11297	GCST90200695	0.352233
genus.Butyrivibrio.id.1993	GCST90200695	0.852331
genus.Catenibacterium.id.2153	GCST90200695	0.942697
genus.Faecalibacterium.id.2057	GCST90200695	0.554655
genus.Olsenella.id.822	GCST90200695	0.52776
genus.Oxalobacter.id.2978	GCST90200695	0.841323
genus.Ruminiclostridium5.id.11355	GCST90200695	0.357982
phylum.Proteobacteria.id.2375	GCST90200695	0.628323
family.Oxalobacteraceae.id.2966	GCST90200733	0.891207
family.Veillonellaceae.id.2172	GCST90200733	0.748567
genus.Eubacteriumhalliigroup.id.11338	GCST90200733	0.182333
genus.Eubacteriumnodatumgroup.id.11297	GCST90200733	0.446393
genus.Butyrivibrio.id.1993	GCST90200733	0.916436
genus.Catenibacterium.id.2153	GCST90200733	0.770708
genus.Faecalibacterium.id.2057	GCST90200733	0.984127
genus.Olsenella.id.822	GCST90200733	0.195304
genus.Oxalobacter.id.2978	GCST90200733	0.793755
genus.Ruminiclostridium5.id.11355	GCST90200733	0.198988
phylum.Proteobacteria.id.2375	GCST90200733	0.510648
family.Oxalobacteraceae.id.2966	GCST90200735	0.209695
family.Veillonellaceae.id.2172	GCST90200735	0.967833
genus.Eubacteriumhalliigroup.id.11338	GCST90200735	0.103925
genus.Eubacteriumnodatumgroup.id.11297	GCST90200735	0.569901
genus.Butyrivibrio.id.1993	GCST90200735	0.10903
genus.Catenibacterium.id.2153	GCST90200735	0.864207
genus.Faecalibacterium.id.2057	GCST90200735	0.250461
genus.Olsenella.id.822	GCST90200735	0.579024
genus.Oxalobacter.id.2978	GCST90200735	0.803192
genus.Ruminiclostridium5.id.11355	GCST90200735	0.856046
phylum.Proteobacteria.id.2375	GCST90200735	0.119735
family.Oxalobacteraceae.id.2966	GCST90200746	0.999866
family.Veillonellaceae.id.2172	GCST90200746	0.445669
genus.Eubacteriumhalliigroup.id.11338	GCST90200746	0.157234
genus.Eubacteriumnodatumgroup.id.11297	GCST90200746	0.939547
genus.Butyrivibrio.id.1993	GCST90200746	0.286364
genus.Catenibacterium.id.2153	GCST90200746	0.471749
genus.Faecalibacterium.id.2057	GCST90200746	0.980719
genus.Olsenella.id.822	GCST90200746	0.567647
genus.Oxalobacter.id.2978	GCST90200746	0.760997
genus.Ruminiclostridium5.id.11355	GCST90200746	0.931972
phylum.Proteobacteria.id.2375	GCST90200746	0.823867
family.Oxalobacteraceae.id.2966	GCST90200774	0.470706
family.Veillonellaceae.id.2172	GCST90200774	0.760598
genus.Eubacteriumhalliigroup.id.11338	GCST90200774	0.677724
genus.Eubacteriumnodatumgroup.id.11297	GCST90200774	0.567305
genus.Butyrivibrio.id.1993	GCST90200774	0.460171
genus.Catenibacterium.id.2153	GCST90200774	0.907173
genus.Faecalibacterium.id.2057	GCST90200774	0.319712
genus.Olsenella.id.822	GCST90200774	0.690409
genus.Oxalobacter.id.2978	GCST90200774	0.673318
genus.Ruminiclostridium5.id.11355	GCST90200774	0.689113
phylum.Proteobacteria.id.2375	GCST90200774	0.619117
family.Oxalobacteraceae.id.2966	GCST90200813	0.873726
family.Veillonellaceae.id.2172	GCST90200813	0.187878
genus.Eubacteriumhalliigroup.id.11338	GCST90200813	0.0846641
genus.Eubacteriumnodatumgroup.id.11297	GCST90200813	0.205545
genus.Butyrivibrio.id.1993	GCST90200813	0.690417
genus.Catenibacterium.id.2153	GCST90200813	0.842597
genus.Faecalibacterium.id.2057	GCST90200813	0.247503
genus.Olsenella.id.822	GCST90200813	0.571145
genus.Oxalobacter.id.2978	GCST90200813	0.441339
genus.Ruminiclostridium5.id.11355	GCST90200813	0.574127
phylum.Proteobacteria.id.2375	GCST90200813	0.811337
family.Oxalobacteraceae.id.2966	GCST90200849	0.381793
family.Veillonellaceae.id.2172	GCST90200849	0.181106
genus.Eubacteriumhalliigroup.id.11338	GCST90200849	0.298537
genus.Eubacteriumnodatumgroup.id.11297	GCST90200849	0.138676
genus.Butyrivibrio.id.1993	GCST90200849	0.758307
genus.Catenibacterium.id.2153	GCST90200849	0.637296
genus.Faecalibacterium.id.2057	GCST90200849	0.400949
genus.Olsenella.id.822	GCST90200849	0.0960572
genus.Oxalobacter.id.2978	GCST90200849	0.605203
genus.Ruminiclostridium5.id.11355	GCST90200849	0.7469
phylum.Proteobacteria.id.2375	GCST90200849	0.308315
family.Oxalobacteraceae.id.2966	GCST90200896	0.734936
family.Veillonellaceae.id.2172	GCST90200896	0.483022
genus.Eubacteriumhalliigroup.id.11338	GCST90200896	0.293563
genus.Eubacteriumnodatumgroup.id.11297	GCST90200896	0.300185
genus.Butyrivibrio.id.1993	GCST90200896	0.447604
genus.Catenibacterium.id.2153	GCST90200896	0.799221
genus.Faecalibacterium.id.2057	GCST90200896	0.438566
genus.Olsenella.id.822	GCST90200896	0.355676
genus.Oxalobacter.id.2978	GCST90200896	0.140857
genus.Ruminiclostridium5.id.11355	GCST90200896	0.670137
phylum.Proteobacteria.id.2375	GCST90200896	0.398945
family.Oxalobacteraceae.id.2966	GCST90200901	0.376838
family.Veillonellaceae.id.2172	GCST90200901	0.430118
genus.Eubacteriumhalliigroup.id.11338	GCST90200901	0.000715981
genus.Eubacteriumnodatumgroup.id.11297	GCST90200901	0.243792
genus.Butyrivibrio.id.1993	GCST90200901	0.774889
genus.Catenibacterium.id.2153	GCST90200901	0.922638
genus.Faecalibacterium.id.2057	GCST90200901	0.16602
genus.Olsenella.id.822	GCST90200901	0.460193
genus.Oxalobacter.id.2978	GCST90200901	0.856565
genus.Ruminiclostridium5.id.11355	GCST90200901	0.495894
phylum.Proteobacteria.id.2375	GCST90200901	0.108422
family.Oxalobacteraceae.id.2966	GCST90200911	0.0848119
family.Veillonellaceae.id.2172	GCST90200911	0.796012
genus.Eubacteriumhalliigroup.id.11338	GCST90200911	0.811823
genus.Eubacteriumnodatumgroup.id.11297	GCST90200911	0.498439
genus.Butyrivibrio.id.1993	GCST90200911	0.924827
genus.Catenibacterium.id.2153	GCST90200911	0.165289
genus.Faecalibacterium.id.2057	GCST90200911	0.198691
genus.Olsenella.id.822	GCST90200911	0.116234
genus.Oxalobacter.id.2978	GCST90200911	0.945347
genus.Ruminiclostridium5.id.11355	GCST90200911	0.752882
phylum.Proteobacteria.id.2375	GCST90200911	0.592818
family.Oxalobacteraceae.id.2966	GCST90200971	0.784677
family.Veillonellaceae.id.2172	GCST90200971	0.780188
genus.Eubacteriumhalliigroup.id.11338	GCST90200971	0.663324
genus.Eubacteriumnodatumgroup.id.11297	GCST90200971	0.590258
genus.Butyrivibrio.id.1993	GCST90200971	0.0221342
genus.Catenibacterium.id.2153	GCST90200971	0.669698
genus.Faecalibacterium.id.2057	GCST90200971	0.276653
genus.Olsenella.id.822	GCST90200971	0.9828
genus.Oxalobacter.id.2978	GCST90200971	0.408636
genus.Ruminiclostridium5.id.11355	GCST90200971	0.642768
phylum.Proteobacteria.id.2375	GCST90200971	0.7607
family.Oxalobacteraceae.id.2966	GCST90201012	0.630555
family.Veillonellaceae.id.2172	GCST90201012	0.34682
genus.Eubacteriumhalliigroup.id.11338	GCST90201012	0.526528
genus.Eubacteriumnodatumgroup.id.11297	GCST90201012	0.0908461
genus.Butyrivibrio.id.1993	GCST90201012	0.0150878
genus.Catenibacterium.id.2153	GCST90201012	0.791695
genus.Faecalibacterium.id.2057	GCST90201012	0.00273651
genus.Olsenella.id.822	GCST90201012	0.450939
genus.Oxalobacter.id.2978	GCST90201012	0.91657
genus.Ruminiclostridium5.id.11355	GCST90201012	0.399798
phylum.Proteobacteria.id.2375	GCST90201012	0.7781
family.Oxalobacteraceae.id.2966	GCST90201013	0.616651
family.Veillonellaceae.id.2172	GCST90201013	0.307596
genus.Eubacteriumhalliigroup.id.11338	GCST90201013	0.920108
genus.Eubacteriumnodatumgroup.id.11297	GCST90201013	0.606355
genus.Butyrivibrio.id.1993	GCST90201013	0.877008
genus.Catenibacterium.id.2153	GCST90201013	0.0529262
genus.Faecalibacterium.id.2057	GCST90201013	0.11359
genus.Olsenella.id.822	GCST90201013	0.741552
genus.Oxalobacter.id.2978	GCST90201013	0.477352
genus.Ruminiclostridium5.id.11355	GCST90201013	0.784774
phylum.Proteobacteria.id.2375	GCST90201013	0.639327
family.Oxalobacteraceae.id.2966	GCST90201016	0.933354
family.Veillonellaceae.id.2172	GCST90201016	0.158198
genus.Eubacteriumhalliigroup.id.11338	GCST90201016	0.787051
genus.Eubacteriumnodatumgroup.id.11297	GCST90201016	0.592187
genus.Butyrivibrio.id.1993	GCST90201016	0.0019
genus.Catenibacterium.id.2153	GCST90201016	0.161208
genus.Faecalibacterium.id.2057	GCST90201016	0.312229
genus.Olsenella.id.822	GCST90201016	0.160713
genus.Oxalobacter.id.2978	GCST90201016	0.438366
genus.Ruminiclostridium5.id.11355	GCST90201016	0.393772
phylum.Proteobacteria.id.2375	GCST90201016	0.59054

## Sheet: Table S10
Supplementary Table 10. SNPs used as IVs from gut microbiome to metabolites/metabolite ratios and results of MR Steiger direction test.
gut microbiome	ID	Metabolites/Metabolite ratios	SNP	EA	OA	EAF	R2 (%)	F	gut microbiome			metabolites/metabolite ratios			rsq.exposure	rsq.outcome	steiger_dir*	steiger_pval
									Beta	SE	P-value	Beta	SE	P-value
genus.Eubacteriumhalliigroup	GCST90199716	10-undecenoate (11:1n1) levels	rs10501370	C	T	0.0463382	0.151376	20.9549	-0.115589	0.0252489	5.42e-06	-0.0301783	0.0366266	0.409971	0.00151398	8.23722e-05	TRUE	0.0319583
			rs10798999	C	T	0.213277	0.135867	22.5288	0.0601661	0.0126752	2.61e-06	0.0119429	0.0189633	0.528831	0.00135883	4.81272e-05	TRUE	0.0263561
			rs10808115	A	C	0.467387	0.127117	21.0825	-0.0504747	0.0109922	4.42e-06	-0.03718	0.0155567	0.0168502	0.00127133	0.000692633	TRUE	0.488098
			rs117748144	T	C	0.0542536	0.178637	19.4329	-0.126582	0.028712	7.86e-06	-0.0208015	0.0342037	0.543079	0.0017867	4.48791e-05	TRUE	0.0148369
			rs13116360	T	C	0.0567161	0.259868	26.8908	0.154124	0.0297185	2.94e-07	0.0180692	0.0334217	0.588754	0.00259918	3.54671e-05	TRUE	0.00228249
			rs138531890	A	G	0.0549632	0.248455	19.1986	0.153138	0.0349456	5.43e-06	-0.00661038	0.033765	0.844786	0.00248519	4.6509e-06	TRUE	0.00259164
			rs28584818	A	G	0.0540639	0.198265	22.0372	0.126115	0.0268627	4.43e-06	-0.00912707	0.0340167	0.78846	0.00198301	8.73564e-06	TRUE	0.00422695
			rs60254196	A	G	0.5155	0.134344	21.8415	-0.0522832	0.0111865	2.7e-06	0.0236036	0.0156342	0.13111	0.00134361	0.000276506	TRUE	0.138418
			rs630939	C	T	0.406668	0.121826	19.8037	-0.0508914	0.0114352	9.16e-06	-0.0118868	0.0156431	0.44733	0.00121841	7.00606e-05	TRUE	0.0496652
			rs74018587	C	T	0.0300912	0.742512	22.7188	0.208943	0.043822	3.7e-06	0.0718988	0.0452256	0.111884	0.00742997	0.000306592	TRUE	0.0011732
			rs78056098	G	T	0.364267	0.11994	19.8931	-0.0507411	0.0113758	8.29e-06	-0.0185076	0.0160109	0.247707	0.00119954	0.000162113	TRUE	0.104018
			rs949971	T	G	0.376742	0.130496	21.6436	-0.0540164	0.0116101	3.29e-06	-0.0179066	0.0159772	0.262392	0.00130511	0.000152398	TRUE	0.0775299
	GCST90200901	Ornithine to phosphate ratio	rs10501370	C	T	0.0463382	0.151376	20.9549	-0.115589	0.0252489	5.42e-06	0.0224794	0.0359594	0.531884	0.00151398	4.71208e-05	TRUE	0.0209785
			rs10798999	C	T	0.213277	0.135867	22.5288	0.0601661	0.0126752	2.61e-06	0.0479017	0.0185771	0.00992203	0.00135883	0.000801099	TRUE	0.52422
			rs10808115	A	C	0.467387	0.127117	21.0825	-0.0504747	0.0109922	4.42e-06	-0.00641469	0.0152569	0.67416	0.00127133	2.13156e-05	TRUE	0.0209777
			rs117748144	T	C	0.0542536	0.178637	19.4329	-0.126582	0.028712	7.86e-06	-0.019386	0.0335528	0.563416	0.0017867	4.02522e-05	TRUE	0.0137008
			rs13116360	T	C	0.0567161	0.259868	26.8908	0.154124	0.0297185	2.94e-07	0.0215688	0.0328028	0.510841	0.00259918	5.2131e-05	TRUE	0.00297462
			rs138531890	A	G	0.0549632	0.248455	19.1986	0.153138	0.0349456	5.43e-06	0.0829648	0.0330588	0.0120864	0.00248519	0.000758878	TRUE	0.158005
			rs28584818	A	G	0.0540639	0.198265	22.0372	0.126115	0.0268627	4.43e-06	-3.28e-05	0.0332392	0.999214	0.00198301	1.17096e-10	TRUE	0.00214981
			rs60254196	A	G	0.5155	0.134344	21.8415	-0.0522832	0.0111865	2.7e-06	-0.00633499	0.015333	0.67949	0.00134361	2.05834e-05	TRUE	0.0172787
			rs630939	C	T	0.406668	0.121826	19.8037	-0.0508914	0.0114352	9.16e-06	-0.0133892	0.0153396	0.382743	0.00121841	9.18607e-05	TRUE	0.0605221
			rs74018587	C	T	0.0300912	0.742512	22.7188	0.208943	0.043822	3.7e-06	0.0961955	0.0442463	0.0296983	0.00742997	0.000569635	TRUE	0.00319587
			rs78056098	G	T	0.364267	0.11994	19.8931	-0.0507411	0.0113758	8.29e-06	-0.00200475	0.0156865	0.898307	0.00119954	1.9695e-06	TRUE	0.0134622
			rs949971	T	G	0.376742	0.130496	21.6436	-0.0540164	0.0116101	3.29e-06	-0.0211681	0.0156552	0.176329	0.00130511	0.000220414	TRUE	0.113436
genus.Butyrivibrio	GCST90199727	1-oleoyl-GPC (18:1) levels	rs1007475	G	T	0.311744	0.583036	20.4086	0.118065	0.0261271	7.92e-06	0.00357737	0.0167499	0.830878	0.00583369	5.52566e-06	TRUE	0.000242888
			rs11761679	T	C	0.159469	0.661038	23.1572	0.154775	0.0321539	2.2e-06	-0.011374	0.020983	0.58778	0.00661415	3.55925e-05	TRUE	0.000186121
			rs142855850	A	G	0.0921618	0.618069	20.1002	0.205013	0.0457138	6.86e-06	-0.0381092	0.0266949	0.153412	0.00618449	0.000246819	TRUE	0.00236361
			rs16941336	C	T	0.266762	0.645996	22.6268	0.127488	0.0267936	1.53e-06	-0.0400955	0.017343	0.0207824	0.00646365	0.00064706	TRUE	0.00638632
			rs17163238	G	A	0.200207	0.593876	20.7904	0.140987	0.0309117	5.51e-06	0.0157862	0.0191419	0.409546	0.00594215	8.2382e-05	TRUE	0.000746055
			rs4537857	T	C	0.29288	0.650203	22.7752	-0.12459	0.0260992	1.8e-06	0.0448874	0.0169811	0.0082082	0.00650575	0.000845732	TRUE	0.0104715
			rs486484	A	G	0.468909	0.586231	20.3678	-0.108349	0.0240008	6.61e-06	-0.00156765	0.0155429	0.919662	0.00586569	1.2323e-06	TRUE	0.0001903
			rs72723662	C	T	0.0807494	0.802773	24.8527	0.224078	0.0449336	7.86e-07	-0.0243136	0.0288124	0.398748	0.00803292	8.62552e-05	TRUE	0.000137963
			rs75299367	C	T	0.0733593	0.60006	20.99	-0.20292	0.0442786	4.51e-06	-0.0202359	0.0291146	0.487028	0.00600403	5.85168e-05	TRUE	0.000537108
			rs77356209	T	C	0.0635251	0.592401	20.1246	0.216874	0.0483299	6.66e-06	-0.0145012	0.0316068	0.646376	0.0059275	2.54987e-05	TRUE	0.000417306
			rs7752361	A	G	0.453568	0.704156	24.6713	-0.11923	0.0239975	7.69e-07	0.0172228	0.0152904	0.260006	0.00704557	0.000153669	TRUE	0.000387179
			rs7763512	G	A	0.400747	0.68185	22.3603	0.119846	0.0253367	3.11e-06	-0.00829769	0.0156739	0.596532	0.00682265	3.39491e-05	TRUE	0.000200127
			rs9349693	A	G	0.308236	0.588424	20.5984	0.117973	0.0259861	5.55e-06	-0.0222899	0.0167114	0.182264	0.0058876	0.000215467	TRUE	0.00208937
	GCST90200971	Leucine to phosphate ratio	rs1007475	G	T	0.311744	0.583036	20.4086	0.118065	0.0261271	7.92e-06	-0.00308568	0.0155986	0.843188	0.00583369	4.71693e-06	TRUE	0.000232148
			rs11761679	T	C	0.159469	0.661038	23.1572	0.154775	0.0321539	2.2e-06	-0.0261769	0.0195251	0.180025	0.00661415	0.000216614	TRUE	0.000944516
			rs142855850	A	G	0.0921618	0.618069	20.1002	0.205013	0.0457138	6.86e-06	-0.0322088	0.0248743	0.195368	0.00618449	0.000202065	TRUE	0.00184242
			rs16941336	C	T	0.266762	0.645996	22.6268	0.127488	0.0267936	1.53e-06	-0.0106413	0.0161756	0.510627	0.00646365	5.21648e-05	TRUE	0.000281997
			rs17163238	G	A	0.200207	0.593876	20.7904	0.140987	0.0309117	5.51e-06	-0.0383745	0.0178366	0.0314412	0.00594215	0.000557635	TRUE	0.0079402
			rs4537857	T	C	0.29288	0.650203	22.7752	-0.12459	0.0260992	1.8e-06	0.00736007	0.015822	0.641803	0.00650575	2.60832e-05	TRUE	0.000177502
			rs486484	A	G	0.468909	0.586231	20.3678	-0.108349	0.0240008	6.61e-06	0.00164796	0.0144795	0.909386	0.00586569	1.56141e-06	TRUE	0.00019347
			rs72723662	C	T	0.0807494	0.802773	24.8527	0.224078	0.0449336	7.86e-07	-0.0388569	0.0268491	0.147833	0.00803292	0.000252405	TRUE	0.000461981
			rs75299367	C	T	0.0733593	0.60006	20.99	-0.20292	0.0442786	4.51e-06	0.026755	0.0271052	0.323605	0.00600403	0.000117432	TRUE	0.000945279
			rs77356209	T	C	0.0635251	0.592401	20.1246	0.216874	0.0483299	6.66e-06	-0.0161578	0.0294983	0.58386	0.0059275	3.61648e-05	TRUE	0.000493614
			rs7752361	A	G	0.453568	0.704156	24.6713	-0.11923	0.0239975	7.69e-07	-0.0159316	0.0142581	0.263834	0.00704557	0.000150474	TRUE	0.000374132
			rs7763512	G	A	0.400747	0.68185	22.3603	0.119846	0.0253367	3.11e-06	-0.010969	0.0145986	0.452427	0.00682265	6.80477e-05	TRUE	0.000312981
			rs9349693	A	G	0.308236	0.588424	20.5984	0.117973	0.0259861	5.55e-06	0.0100837	0.0155791	0.517467	0.0058876	5.04969e-05	TRUE	0.000551448
	GCST90201012	3-methyl-2-oxovalerate to 3-methyl-2-oxobutyrate ratio	rs1007475	G	T	0.311744	0.583036	20.4086	0.118065	0.0261271	7.92e-06	-0.0267958	0.0166235	0.106978	0.00583369	0.000316842	TRUE	0.00370485
			rs11761679	T	C	0.159469	0.661038	23.1572	0.154775	0.0321539	2.2e-06	-0.00399237	0.0207871	0.847695	0.00661415	4.4995e-06	TRUE	8.73399e-05
			rs142855850	A	G	0.0921618	0.618069	20.1002	0.205013	0.0457138	6.86e-06	-0.0659592	0.0264861	0.0127624	0.00618449	0.000755924	TRUE	0.0135201
			rs16941336	C	T	0.266762	0.645996	22.6268	0.127488	0.0267936	1.53e-06	-0.0205474	0.0172153	0.232654	0.00646365	0.000173741	TRUE	0.000867222
			rs17163238	G	A	0.200207	0.593876	20.7904	0.140987	0.0309117	5.51e-06	-0.0249828	0.0189773	0.18802	0.00594215	0.000211356	TRUE	0.00194408
			rs4537857	T	C	0.29288	0.650203	22.7752	-0.12459	0.0260992	1.8e-06	0.0105674	0.0168543	0.530669	0.00650575	4.79497e-05	TRUE	0.000259568
			rs486484	A	G	0.468909	0.586231	20.3678	-0.108349	0.0240008	6.61e-06	0.0231808	0.0154072	0.132442	0.00586569	0.000276046	TRUE	0.00304227
			rs72723662	C	T	0.0807494	0.802773	24.8527	0.224078	0.0449336	7.86e-07	-0.0111979	0.028597	0.695372	0.00803292	1.87032e-05	TRUE	5.28281e-05
			rs75299367	C	T	0.0733593	0.60006	20.99	-0.20292	0.0442786	4.51e-06	-0.00415411	0.0288304	0.885431	0.00600403	2.53248e-06	TRUE	0.000171763
			rs77356209	T	C	0.0635251	0.592401	20.1246	0.216874	0.0483299	6.66e-06	-0.0062414	0.0314357	0.842619	0.0059275	4.80848e-06	TRUE	0.000247307
			rs7752361	A	G	0.453568	0.704156	24.6713	-0.11923	0.0239975	7.69e-07	-0.0198074	0.0151876	0.19217	0.00704557	0.000207433	TRUE	0.000569237
			rs7763512	G	A	0.400747	0.68185	22.3603	0.119846	0.0253367	3.11e-06	-0.00766723	0.0155583	0.62215	0.00682265	2.96232e-05	TRUE	0.000188661
			rs9349693	A	G	0.308236	0.588424	20.5984	0.117973	0.0259861	5.55e-06	-0.00416854	0.0165739	0.801418	0.0058876	7.71627e-06	TRUE	0.000249998
	GCST90201016	Bilirubin (Z,Z) to etiocholanolone glucuronide ratio	rs1007475	G	T	0.311744	0.583036	20.4086	0.118065	0.0261271	7.92e-06	-0.0308345	0.017354	0.0756025	0.00583369	0.000409566	TRUE	0.00585856
			rs11761679	T	C	0.159469	0.661038	23.1572	0.154775	0.0321539	2.2e-06	-0.0336795	0.021771	0.121867	0.00661415	0.000310504	TRUE	0.00176281
			rs142855850	A	G	0.0921618	0.618069	20.1002	0.205013	0.0457138	6.86e-06	-0.0416988	0.0276737	0.131862	0.00618449	0.000294586	TRUE	0.00327309
			rs16941336	C	T	0.266762	0.645996	22.6268	0.127488	0.0267936	1.53e-06	-0.0138309	0.0179402	0.440742	0.00646365	7.7133e-05	TRUE	0.000440659
			rs17163238	G	A	0.200207	0.593876	20.7904	0.140987	0.0309117	5.51e-06	-0.0183443	0.0197935	0.354038	0.00594215	0.000111464	TRUE	0.00109691
			rs4537857	T	C	0.29288	0.650203	22.7752	-0.12459	0.0260992	1.8e-06	-0.0340533	0.017562	0.0524968	0.00650575	0.000487737	TRUE	0.00402822
			rs486484	A	G	0.468909	0.586231	20.3678	-0.108349	0.0240008	6.61e-06	0.0217668	0.016079	0.17582	0.00586569	0.000237791	TRUE	0.00275301
			rs72723662	C	T	0.0807494	0.802773	24.8527	0.224078	0.0449336	7.86e-07	-0.0512731	0.0297223	0.0845143	0.00803292	0.000386077	TRUE	0.00100238
			rs75299367	C	T	0.0733593	0.60006	20.99	-0.20292	0.0442786	4.51e-06	0.0730385	0.0301318	0.0153519	0.00600403	0.000761991	TRUE	0.0143434
			rs77356209	T	C	0.0635251	0.592401	20.1246	0.216874	0.0483299	6.66e-06	-0.00449541	0.032722	0.890729	0.0059275	2.44954e-06	TRUE	0.000250539
			rs7752361	A	G	0.453568	0.704156	24.6713	-0.11923	0.0239975	7.69e-07	0.0168825	0.0158194	0.285879	0.00704557	0.000147794	TRUE	0.000426016
			rs7763512	G	A	0.400747	0.68185	22.3603	0.119846	0.0253367	3.11e-06	-0.0108083	0.0162626	0.506297	0.00682265	5.73241e-05	TRUE	0.00032019
			rs9349693	A	G	0.308236	0.588424	20.5984	0.117973	0.0259861	5.55e-06	-0.0129244	0.0173087	0.455244	0.0058876	7.23582e-05	TRUE	0.000815788
genus.Catenibacterium.id.2153	GCST90199790	2-palmitoleoyl-GPC (16:1) levels	rs12404911	C	T	0.186143	0.656552	21.3931	0.140717	0.0304142	2.8e-06	-0.0103044	0.0218301	0.636909	0.00656955	3.32789e-05	TRUE	0.000424231
			rs212393	G	A	0.312996	0.68476	22.3185	-0.135254	0.0286209	3.62e-06	0.0169819	0.0180941	0.347972	0.0068518	0.00013155	TRUE	0.000840009
			rs73128290	A	G	0.268556	0.637546	20.7698	0.129726	0.0284563	4.29e-06	-0.036087	0.0191678	0.0597428	0.00637937	0.000529147	TRUE	0.00772546
			rs77285108	G	A	0.152497	0.64881	20.9497	-0.161826	0.0353447	3.63e-06	0.0299603	0.0241696	0.215127	0.00649212	0.000229458	TRUE	0.0022536
genus.Oxalobacter.id.2978	GCST90199855	5alpha-androstan-3beta,17beta-diol monosulfate (2) levels	rs10464997	G	A	0.136049	0.466939	21.8051	0.137691	0.0294804	3.3e-06	0.0222293	0.0228423	0.33047	0.00467139	0.000134049	TRUE	0.00260275
			rs111966731	T	C	0.0592824	0.516759	20.4089	0.213114	0.047162	7.3e-06	0.110867	0.0329513	0.000766639	0.00517021	0.00159998	TRUE	0.107814
			rs12002250	A	C	0.0608262	0.50199	21.6693	0.217122	0.0466317	1.42e-06	0.0242881	0.0325788	0.455958	0.00502223	7.86741e-05	TRUE	0.00132747
			rs1569853	T	C	0.149419	0.47892	21.607	-0.138078	0.0296981	3.65e-06	-0.0121057	0.0214868	0.573162	0.00479133	4.49331e-05	TRUE	0.00103451
			rs36057338	G	T	0.0689141	0.56985	24.3116	0.207847	0.0421439	8.8e-07	0.00210072	0.0309789	0.945936	0.00570117	6.50959e-07	TRUE	0.000116822
			rs4428215	G	A	0.212299	0.617658	28.9183	0.130293	0.0242237	7.51e-08	0.0469743	0.0191887	0.0143647	0.00617922	0.000847638	TRUE	0.00855522
			rs6000536	C	T	0.205403	0.569099	26.626	-0.130992	0.0253804	2.06e-07	-0.0175069	0.0194524	0.368127	0.00569342	0.000114649	TRUE	0.000589619
			rs736744	C	T	0.402772	0.66441	31.1218	0.117882	0.0211262	2.57e-08	0.0040915	0.0159395	0.797419	0.00664694	9.32741e-06	TRUE	3.10563e-05
genus.Ruminiclostridium5.id.11355	GCST90200033	Sphingomyelin (d18:2/23:0, d18:1/23:1, d17:1/24:1) levels	rs10827477	A	G	0.313799	0.129739	22.5896	-0.0547387	0.0115163	2.19e-06	0.0164168	0.0147936	0.267117	0.00129754	0.000148888	TRUE	0.0743851
			rs1223978	T	C	0.456463	0.114956	20.0011	0.0484169	0.0108254	8.16e-06	-0.0233668	0.0141751	0.0992641	0.00114969	0.000328472	TRUE	0.237108
			rs1492620	T	C	0.0876092	0.122119	21.2685	-0.0830505	0.0180073	3.53e-06	0.0405937	0.0242951	0.0947494	0.00122133	0.000337464	TRUE	0.214254
			rs2791343	T	C	0.32934	0.119512	20.808	0.051717	0.0113369	5.54e-06	0.00259596	0.014646	0.859314	0.00119526	3.79884e-06	TRUE	0.0145562
			rs79968837	A	G	0.0783709	0.145059	24.1148	-0.0950311	0.0193507	1.15e-06	0.00526406	0.0254178	0.835931	0.00145077	5.1863e-06	TRUE	0.00776979
			rs8053158	A	G	0.120712	0.124299	21.6487	-0.0740543	0.0159151	5.9e-06	0.00188815	0.0215228	0.930093	0.00124313	9.30614e-07	TRUE	0.010216
	GCST90200116	Ceramide (d18:1/14:0, d16:1/16:0) levels	rs10827477	A	G	0.313799	0.129739	22.5896	-0.0547387	0.0115163	2.19e-06	0.0270054	0.0177549	0.128258	0.00129754	0.000318208	TRUE	0.19268
			rs1223978	T	C	0.456463	0.114956	20.0011	0.0484169	0.0108254	8.16e-06	-0.0215632	0.0170561	0.206141	0.00114969	0.000219865	TRUE	0.171748
			rs1492620	T	C	0.0876092	0.122119	21.2685	-0.0830505	0.0180073	3.53e-06	0.035887	0.0291311	0.217982	0.00122133	0.000208764	TRUE	0.141962
			rs2791343	T	C	0.32934	0.119512	20.808	0.051717	0.0113369	5.54e-06	-0.0124094	0.0175806	0.480276	0.00119526	6.85472e-05	TRUE	0.0596589
			rs79968837	A	G	0.0783709	0.145059	24.1148	-0.0950311	0.0193507	1.15e-06	-0.019259	0.0305463	0.528377	0.00145077	5.46905e-05	TRUE	0.0290055
			rs8053158	A	G	0.120712	0.124299	21.6487	-0.0740543	0.0159151	5.9e-06	0.011485	0.0259575	0.65816	0.00124313	2.69345e-05	TRUE	0.0312617
phylum.Proteobacteria.id.2375	GCST90200051	1-palmitoyl-2-dihomo-linolenoyl-GPC (16:0/20:3n3 or 6) levels	rs11126162	T	C	0.0704537	0.0929058	16.9692	-0.0770689	0.0187079	9.26e-06	0.0113811	0.0298297	0.702805	0.00092916	1.76917e-05	TRUE	0.0477773
			rs12150865	C	T	0.454451	0.129932	23.1151	0.0511615	0.0106407	1.54e-06	0.0110441	0.0150031	0.461656	0.00129947	6.5853e-05	TRUE	0.0361008
			rs2532663	G	A	0.06185	0.18168	23.6814	-0.125578	0.0258034	7.47e-07	0.0309386	0.0322118	0.336817	0.00181708	0.000112106	TRUE	0.0228249
			rs3890996	T	G	0.565986	0.111262	20.1808	-0.0474614	0.0105645	6.95e-06	0.0112256	0.0159776	0.482315	0.00111274	5.99896e-05	TRUE	0.0539247
			rs4340090	C	T	0.137287	0.103865	18.973	-0.0668162	0.0153387	9.99e-06	0.0132975	0.0220304	0.546112	0.00103876	4.42774e-05	TRUE	0.0540122
			rs72771021	C	T	0.0465861	0.232602	20.9993	0.141726	0.0309242	7.18e-06	-0.0738587	0.0363049	0.0419111	0.00232653	0.000502759	TRUE	0.0901329
			rs922773	C	T	0.138487	0.142794	25.9256	-0.0803778	0.0157851	3.68e-07	0.0204125	0.0218273	0.349693	0.0014281	0.00010628	TRUE	0.0385825
	GCST90200226	5-hydroxy-2-methylpyridine sulfate levels	rs11126162	T	C	0.0704537	0.0929058	16.9692	-0.0770689	0.0187079	9.26e-06	0.0587451	0.0330119	0.0751559	0.00092916	0.000453796	TRUE	0.514084
			rs12150865	C	T	0.454451	0.129932	23.1151	0.0511615	0.0106407	1.54e-06	-0.0143519	0.0166537	0.388806	0.00129947	0.000106465	TRUE	0.0684648
			rs2532663	G	A	0.06185	0.18168	23.6814	-0.125578	0.0258034	7.47e-07	0.0152875	0.0356511	0.668062	0.00181708	2.63616e-05	TRUE	0.0114698
			rs3890996	T	G	0.565986	0.111262	20.1808	-0.0474614	0.0105645	6.95e-06	-0.00694889	0.01769	0.694456	0.00111274	2.21218e-05	TRUE	0.0419272
			rs4340090	C	T	0.137287	0.103865	18.973	-0.0668162	0.0153387	9.99e-06	0.0536521	0.02427	0.0270612	0.00103876	0.000700141	TRUE	0.681668
			rs72771021	C	T	0.0465861	0.232602	20.9993	0.141726	0.0309242	7.18e-06	-0.0437058	0.0397768	0.271866	0.00232653	0.000173061	TRUE	0.0277007
			rs922773	C	T	0.138487	0.142794	25.9256	-0.0803778	0.0157851	3.68e-07	0.0203386	0.0241947	0.40056	0.0014281	0.000101301	TRUE	0.0489669
genus.Olsenella.id.822	GCST90200264	Bilirubin degradation product, C17H20N2O5 (2) levels	rs1035588	A	G	0.360312	0.554536	20.8386	-0.108148	0.0236848	4.86e-06	-0.000591545	0.0160813	0.970657	0.00554831	1.63974e-07	TRUE	0.000167366
			rs17148768	G	A	0.182842	0.614891	22.5576	0.140434	0.0295602	2.2e-06	0.0316483	0.0200452	0.114371	0.00615226	0.000301988	TRUE	0.00208326
			rs2759329	G	A	0.394447	0.583552	21.9353	-0.111131	0.0237218	3.43e-06	-0.00422849	0.0157357	0.788145	0.00583863	8.75055e-06	TRUE	0.000189645
			rs6046522	C	T	0.261485	0.556758	20.7322	0.122938	0.0269928	4.48e-06	0.0220442	0.0172831	0.202141	0.00557057	0.000197106	TRUE	0.00213891
			rs62112538	C	T	0.0801527	0.656984	23.993	-0.19943	0.0407033	1.19e-06	-0.017454	0.0280879	0.534331	0.00657344	4.6792e-05	TRUE	0.000187571
			rs72691585	C	A	0.0505186	0.737606	22.8573	-0.249079	0.0520814	2.95e-06	-0.00137713	0.0345865	0.968239	0.00738082	1.92122e-07	TRUE	5.00244e-05
			rs8066522	G	A	0.350288	0.522529	19.6295	-0.106529	0.0240379	9.7e-06	-0.00746773	0.0164327	0.649509	0.00522807	2.50259e-05	TRUE	0.000627608
			rs9460691	C	A	0.223852	0.530508	19.9308	0.119966	0.0268645	7.28e-06	0.0550689	0.0189189	0.00360513	0.00530791	0.00102569	TRUE	0.0378499
	GCST90200265	Bilirubin degradation product, C16H18N2O5 (4) levels	rs1035588	A	G	0.360312	0.554536	20.8386	-0.108148	0.0236848	4.86e-06	-0.0149508	0.0161742	0.355299	0.00554831	0.000104739	TRUE	0.00111649
			rs17148768	G	A	0.182842	0.614891	22.5576	0.140434	0.0295602	2.2e-06	0.0450965	0.0201451	0.0251828	0.00615226	0.000613974	TRUE	0.00691306
			rs2759329	G	A	0.394447	0.583552	21.9353	-0.111131	0.0237218	3.43e-06	0.0103585	0.0158205	0.51263	0.00583863	5.25533e-05	TRUE	0.000450736
			rs6046522	C	T	0.261485	0.556758	20.7322	0.122938	0.0269928	4.48e-06	0.0167123	0.017365	0.335842	0.00557057	0.000113538	TRUE	0.00121431
			rs62112538	C	T	0.0801527	0.656984	23.993	-0.19943	0.0407033	1.19e-06	-0.0464053	0.0283244	0.101348	0.00657344	0.000328958	TRUE	0.00156449
			rs72691585	C	A	0.0505186	0.737606	22.8573	-0.249079	0.0520814	2.95e-06	-0.00513247	0.0349846	0.883364	0.00738082	2.63856e-06	TRUE	6.52237e-05
			rs8066522	G	A	0.350288	0.522529	19.6295	-0.106529	0.0240379	9.7e-06	-1.53e-05	0.0165278	0.999262	0.00522807	1.0475e-10	TRUE	0.000246456
			rs9460691	C	A	0.223852	0.530508	19.9308	0.119966	0.0268645	7.28e-06	0.0187055	0.019006	0.325022	0.00530791	0.000118734	TRUE	0.00167325
	GCST90200269	Bilirubin degradation product, C17H20N2O5 (1) levels	rs1035588	A	G	0.360312	0.554536	20.8386	-0.108148	0.0236848	4.86e-06	-0.000614972	0.0160991	0.969529	0.00554831	1.7687e-07	TRUE	0.000167992
			rs17148768	G	A	0.182842	0.614891	22.5576	0.140434	0.0295602	2.2e-06	0.0299283	0.0200812	0.136129	0.00615226	0.000269162	TRUE	0.0017669
			rs2759329	G	A	0.394447	0.583552	21.9353	-0.111131	0.0237218	3.43e-06	-0.00408274	0.0157544	0.795519	0.00583863	8.14033e-06	TRUE	0.000185779
			rs6046522	C	T	0.261485	0.556758	20.7322	0.122938	0.0269928	4.48e-06	0.0190186	0.0173053	0.271766	0.00557057	0.00014638	TRUE	0.00153366
			rs62112538	C	T	0.0801527	0.656984	23.993	-0.19943	0.0407033	1.19e-06	-0.0195923	0.0281135	0.485866	0.00657344	5.88656e-05	TRUE	0.000221365
			rs72691585	C	A	0.0505186	0.737606	22.8573	-0.249079	0.0520814	2.95e-06	-0.00132852	0.0346278	0.969396	0.00738082	1.78415e-07	TRUE	4.98918e-05
			rs8066522	G	A	0.350288	0.522529	19.6295	-0.106529	0.0240379	9.7e-06	-0.00649999	0.0164568	0.692863	0.00522807	1.89092e-05	TRUE	0.000555551
			rs9460691	C	A	0.223852	0.530508	19.9308	0.119966	0.0268645	7.28e-06	0.0550847	0.0189355	0.00362505	0.00530791	0.00102473	TRUE	0.0377868
genus.Faecalibacterium.id.2057	GCST90200335	Stearoyl sphingomyelin (d18:1/18:0) levels	rs10927394	G	T	0.0302107	0.584529	20.5376	-0.232262	0.0512364	7.02e-06	0.075944	0.0443334	0.0867087	0.00584861	0.000355305	TRUE	0.00421015
			rs114946999	C	T	0.0872185	0.131575	20.6463	-0.0861565	0.01896	5.7e-06	-0.000326488	0.0265659	0.990194	0.00131592	1.82943e-08	TRUE	0.00784696
			rs12320842	C	G	0.118444	0.189304	33.4489	0.094833	0.0163962	7.57e-09	-0.0151215	0.0233296	0.516877	0.00189325	5.08843e-05	TRUE	0.00633524
			rs1271565	C	T	0.276671	0.131336	23.1929	-0.0576251	0.0119649	1.3e-06	0.038726	0.0167493	0.020772	0.00131351	0.000647085	TRUE	0.417386
			rs2835874	T	C	0.068306	0.110537	19.4374	-0.0866356	0.0196496	7.54e-06	0.0825784	0.0300138	0.00593502	0.0011055	0.000916059	TRUE	0.822965
			rs6910935	A	G	0.05569	0.187142	23.6954	0.134864	0.0277032	1.38e-06	0.00536833	0.0326492	0.869397	0.00187172	3.27463e-06	TRUE	0.00337713
			rs75499067	C	T	0.0518827	0.525295	23.8899	0.227585	0.0465522	1.76e-06	-0.0136829	0.0341408	0.688584	0.00525526	1.9455e-05	TRUE	0.000226808
			rs9536330	T	C	0.386571	0.110628	20.0237	-0.048317	0.010797	5.33e-06	0.0165071	0.0154628	0.28573	0.0011064	0.000138018	TRUE	0.105119
	GCST90201012	3-methyl-2-oxovalerate to 3-methyl-2-oxobutyrate ratio	rs10927394	G	T	0.0302107	0.584529	20.5376	-0.232262	0.0512364	7.02e-06	-0.106375	0.0446446	0.0171856	0.00584861	0.000692042	TRUE	0.0127831
			rs114946999	C	T	0.0872185	0.131575	20.6463	-0.0861565	0.01896	5.7e-06	-0.00838999	0.0268287	0.75449	0.00131592	1.19292e-05	TRUE	0.0159968
			rs12320842	C	G	0.118444	0.189304	33.4489	0.094833	0.0163962	7.57e-09	0.0292854	0.0236062	0.21476	0.00189325	0.000187698	TRUE	0.0256119
			rs1271565	C	T	0.276671	0.131336	23.1929	-0.0576251	0.0119649	1.3e-06	-0.0370887	0.0169389	0.0285562	0.00131351	0.000584455	TRUE	0.366257
			rs2835874	T	C	0.068306	0.110537	19.4374	-0.0866356	0.0196496	7.54e-06	-0.0353867	0.0302501	0.242081	0.0011055	0.000166896	TRUE	0.128333
			rs6910935	A	G	0.05569	0.187142	23.6954	0.134864	0.0277032	1.38e-06	-0.0418454	0.0331419	0.206729	0.00187172	0.000194423	TRUE	0.0385237
			rs75499067	C	T	0.0518827	0.525295	23.8899	0.227585	0.0465522	1.76e-06	0.0710717	0.0345647	0.0397639	0.00525526	0.000515461	TRUE	0.00704523
			rs9536330	T	C	0.386571	0.110628	20.0237	-0.048317	0.010797	5.33e-06	-0.0118184	0.0156177	0.449211	0.0011064	6.98466e-05	TRUE	0.0613079

[truncated: 3 more sheets: Table S11, Table S12, Table S13]
